# Supplementary material for: Bis{2-[(E)-benzyl­imino­meth­yl]-4-methyl­phenolato-κ2 N,O}nickel(II)
Source: Acta Crystallogr Sect E Struct Rep Online. 2009 Jul 15;65(Pt 8):m923. doi: 10.1107/S1600536809026658 (PMC2977259; doi:10.1107/S1600536809026658)
Supplement: Supplementary file 1 [file e-65-0m923-sup1.cif]

##############################################################################
###                                                                        ###
###        Electronic paper (Acta Crystallographica Section E)             ###
###                                                                        ###
##############################################################################
#                                                                            #
# This CIF contains the data in a paper accepted for publication in Acta     #
# Crystallographica Section E. It conforms to the requirements of Notes      #
# for Authors for Section E, and has been peer reviewed under the auspices   #
# of the IUCr Commission on Journals.                                        #
#                                                                            #
# Full details of the Crystallographic Information File format               #
# are given in the paper "The Crystallographic Information File (CIF):       #
# a New Standard Archive File for Crystallography" by S. R. Hall, F. H.      #
# Allen and I. D. Brown [Acta Cryst. (1991), A47, 655-685].                  #
#                                                                            #
# The current version of the core CIF dictionary is obtainable from          #
# ftp://ftp.iucr.org/pub/cif_core.dic. The current version number is 2.4.    #
#                                                                            #
# Software is freely available for graphical display of the structure(s) in  #
# this CIF.  For information consult the CIF home page http://www.iucr.org/  #
# cif/home.html                                                              #
#                                                                            #
# This file may be used for bona fide research purposes within the           #
# scientific community so long as proper attribution is given to the journal # 
# article from which it was obtained.                                        #
#                                                                            #
##############################################################################
                                             
data_global
_audit_creation_method     'form.cif (version 2.0)'
_journal_data_validation_number     ?
_journal_date_recd_electronic     2009-06-16
_journal_date_accepted     2009-07-08
_journal_name_full     'Acta Crystallographica, Section E'
_journal_year     2009
_journal_volume     65
_journal_issue      8
_journal_page_first     m923
_journal_page_last     m923
_journal_paper_category     QM
_journal_coeditor_code     IS2434
_publ_contact_author_name     'Dr.Su-Zhen Chen'
_publ_contact_author_address
;
    State Key Lab. Base of Novel Functional Materials and Preparation Science
    Institute of solid Materials Chemistry
    Faculty of Materials Science and Chemical Engineering
    Ningbo University
    Ningbo 315211
    P. R. China
;
_publ_contact_author_email     'chensz611124@yahoo.com.cn'
_publ_contact_author_fax     '86 574 87600791'
_publ_contact_author_phone     '86 574 87600791'
_publ_section_title
;\
Bis{2-[(<i>E</i>)-benzyliminomethyl]-4-methylphenolato-\k^2^<i>N</i>,<i>O</i>}\
nickel(II)
;
loop_
    _publ_author_name
    _publ_author_footnote
    _publ_author_address
    'Su-Zhen Chen' ?
;
State Key Laboratory Base of Novel Functional Materials and
Preparation Science
Institute of Solid Materials Chemistry
Faculty of Materials Science and Chemical Engineering
Ningbo University
Ningbo 315211
People's Republic of China
;
    'Dong-Guo Xia' ?
;
State Key Laboratory Base of Novel Functional Materials and
Preparation Science
Institute of Solid Materials Chemistry
Faculty of Materials Science and Chemical Engineering
Ningbo University
Ningbo 315211
People's Republic of China
;
_publ_section_synopsis     .
data_I
_audit_creation_method     SHELXL-97
_chemical_name_systematic
;
Bis{2-[(<i>E</i>)-benzyliminomethyl]-4-methylphenolato-
\k^2^<i>N</i>,<i>O</i>}nickel(II)
;
_chemical_name_common     ?
_chemical_formula_moiety     'C30 H28 N2 Ni O2'
_chemical_formula_sum     'C30 H28 N2 Ni O2'
_chemical_formula_iupac     '[Ni (C15 H14 N O)2]'
_chemical_formula_weight     507.26
_chemical_melting_point     ?
_symmetry_cell_setting     Monoclinic
_symmetry_space_group_name_H-M     'P 21/c'
_symmetry_space_group_name_Hall     '-P 2ybc'
loop_
    _symmetry_equiv_pos_as_xyz
    'x, y, z'
    '-x, y+1/2, -z+1/2'
    '-x, -y, -z'
    'x, -y-1/2, z-1/2'
_cell_length_a     13.7182(15)
_cell_length_b     10.5842(11)
_cell_length_c     8.6716(9)
_cell_angle_alpha     90.00
_cell_angle_beta     107.5930(10)
_cell_angle_gamma     90.00
_cell_volume     1200.2(2)
_cell_formula_units_Z     2
_cell_measurement_reflns_used     3741
_cell_measurement_theta_min     3.12
_cell_measurement_theta_max     27.49
_cell_measurement_temperature     296(2)
_exptl_crystal_description     block
_exptl_crystal_colour     'dark green'
_exptl_crystal_size_max     0.369
_exptl_crystal_size_mid     0.285
_exptl_crystal_size_min     0.238
_exptl_crystal_density_diffrn     1.404
_exptl_crystal_density_meas     ?
_exptl_crystal_density_method     'not measured'
_exptl_crystal_F_000     532.0
_exptl_absorpt_coefficient_mu     0.839
_exptl_absorpt_correction_type     multi-scan
_exptl_absorpt_process_details     '(<i>SADABS</i>; Sheldrick, 2000)'
_exptl_absorpt_correction_T_min     0.751
_exptl_absorpt_correction_T_max     0.819
_exptl_special_details
;
;
_diffrn_ambient_temperature     296(2)
_diffrn_radiation_type     MoK\a
_diffrn_radiation_wavelength     0.71073
_diffrn_radiation_source     'fine-focus sealed tube'
_diffrn_radiation_monochromator     graphite
_diffrn_measurement_device_type     'Bruker SMART APEXII'
_diffrn_measurement_method     '\f and \w'
_diffrn_detector_area_resol_mean     ?
_diffrn_reflns_number     10296
_diffrn_reflns_av_R_equivalents     0.0291
_diffrn_reflns_av_sigmaI/netI     0.0275
_diffrn_reflns_theta_min     2.48
_diffrn_reflns_theta_max     27.54
_diffrn_reflns_theta_full     27.54
_diffrn_measured_fraction_theta_max     0.999
_diffrn_measured_fraction_theta_full     0.999
_diffrn_reflns_limit_h_min     -16
_diffrn_reflns_limit_h_max     17
_diffrn_reflns_limit_k_min     -13
_diffrn_reflns_limit_k_max     12
_diffrn_reflns_limit_l_min     -11
_diffrn_reflns_limit_l_max     11
_diffrn_standards_number     ?
_diffrn_standards_interval_count     ?
_diffrn_standards_interval_time     ?
_diffrn_standards_decay_%     ?
_refine_special_details
;
Refinement of <i>F</i>^2^ against ALL reflections. The weighted <i>R</i>-factor
<i>wR</i> and goodness of fit <i>S</i> are based on <i>F</i>^2^, conventional
<i>R</i>-factors <i>R</i> are based on <i>F</i>, with <i>F</i> set to zero for
negative <i>F</i>^2^. The threshold expression of <i>F</i>^2^ >
\s(<i>F</i>^2^) is used only for calculating <i>R</i>-factors(gt) <i>etc</i>.
and is not relevant to the choice of reflections for refinement.
<i>R</i>-factors based on <i>F</i>^2^ are statistically about twice as large
as those based on <i>F</i>, and <i>R</i>- factors based on ALL data will be
even larger.
;
_reflns_number_total     2765
_reflns_number_gt     2303
_reflns_threshold_expression     I>2\s(I)
_refine_ls_structure_factor_coef     Fsqd
_refine_ls_matrix_type     full
_refine_ls_R_factor_all     0.0394
_refine_ls_R_factor_gt     0.0303
_refine_ls_wR_factor_gt     0.0760
_refine_ls_wR_factor_ref     0.0814
_refine_ls_goodness_of_fit_ref     1.037
_refine_ls_restrained_S_all     1.037
_refine_ls_number_reflns     2765
_refine_ls_number_parameters     161
_refine_ls_number_restraints     0
_refine_ls_hydrogen_treatment     constr
_refine_ls_weighting_scheme     calc
_refine_ls_weighting_details
         'calc w=1/[\s^2^(Fo^2^)+(0.0383P)^2^+0.6191P] where P=(Fo^2^+2Fc^2^)/3'
_atom_sites_solution_hydrogens     geom
_atom_sites_solution_primary     direct
_atom_sites_solution_secondary     difmap
_refine_ls_shift/su_max     0.001
_refine_ls_shift/su_mean     0.000
_refine_diff_density_max     0.346
_refine_diff_density_min     -0.244
_refine_ls_extinction_method     none
_refine_ls_extinction_coef     ?
loop_
    _atom_type_symbol
    _atom_type_description
    _atom_type_scat_dispersion_real
    _atom_type_scat_dispersion_imag
    _atom_type_scat_source
    'C' 'C' 0.0033 0.0016
                         'International Tables Vol C Tables 4.2.6.8 and 6.1.1.4'
    'H' 'H' 0.0000 0.0000
                         'International Tables Vol C Tables 4.2.6.8 and 6.1.1.4'
    'N' 'N' 0.0061 0.0033
                         'International Tables Vol C Tables 4.2.6.8 and 6.1.1.4'
    'O' 'O' 0.0106 0.0060
                         'International Tables Vol C Tables 4.2.6.8 and 6.1.1.4'
    'Ni' 'Ni' 0.3393 1.1124
                         'International Tables Vol C Tables 4.2.6.8 and 6.1.1.4'
_computing_data_collection     'APEX2 (Bruker, 2007)'
_computing_cell_refinement     'SAINT (Bruker, 2007)'
_computing_data_reduction     'SAINT (Bruker, 2007)'
_computing_structure_solution     'SHELXS97 (Sheldrick, 2008)'
_computing_structure_refinement     'SHELXL97 (Sheldrick, 2008)'
_computing_molecular_graphics     'SHELXTL (Sheldrick, 2008)'
_computing_publication_material     'SHELXTL (Sheldrick, 2008)'
loop_
    _atom_site_type_symbol
    _atom_site_label
    _atom_site_fract_x
    _atom_site_fract_y
    _atom_site_fract_z
    _atom_site_U_iso_or_equiv
    _atom_site_adp_type
    _atom_site_calc_flag
    _atom_site_refinement_flags
    _atom_site_occupancy
    _atom_site_disorder_assembly
    _atom_site_disorder_group
    Ni Ni1 1.0000 0.5000 0.0000 0.01763(10) Uani d S 1 . .
    O O1 1.13609(9) 0.46366(12) 0.08566(15) 0.0256(3) Uani d . 1 . .
    N N1 1.01028(10) 0.65072(13) 0.12801(16) 0.0188(3) Uani d . 1 . .
    C C1 1.31316(14) 0.49471(18) 0.1963(2) 0.0264(4) Uani d . 1 . .
    H H1A 1.3255 0.4178 0.1538 0.032 Uiso calc R 1 . .
    C C2 1.39446(14) 0.56674(19) 0.2854(2) 0.0283(4) Uani d . 1 . .
    H H2A 1.4606 0.5370 0.3017 0.034 Uiso calc R 1 . .
    C C3 1.38044(13) 0.68377(19) 0.3525(2) 0.0282(4) Uani d . 1 . .
    C C4 1.28159(13) 0.72439(18) 0.3268(2) 0.0257(4) Uani d . 1 . .
    H H4A 1.2704 0.8009 0.3714 0.031 Uiso calc R 1 . .
    C C5 1.19653(12) 0.65377(16) 0.23490(19) 0.0205(3) Uani d . 1 . .
    C C6 1.21133(13) 0.53616(17) 0.16842(19) 0.0215(3) Uani d . 1 . .
    C C7 1.47135(16) 0.7606(2) 0.4500(3) 0.0432(5) Uani d . 1 . .
    H H7A 1.4488 0.8236 0.5112 0.065 Uiso calc R 1 . .
    H H7B 1.5029 0.8009 0.3781 0.065 Uiso calc R 1 . .
    H H7C 1.5199 0.7058 0.5225 0.065 Uiso calc R 1 . .
    C C8 1.09560(13) 0.70026(16) 0.21563(19) 0.0207(3) Uani d . 1 . .
    H H8A 1.0906 0.7736 0.2718 0.025 Uiso calc R 1 . .
    C C9 0.91662(12) 0.71815(15) 0.13304(19) 0.0200(3) Uani d . 1 . .
    H H9A 0.8749 0.7359 0.0232 0.024 Uiso calc R 1 . .
    H H9B 0.9361 0.7984 0.1878 0.024 Uiso calc R 1 . .
    C C10 0.85332(12) 0.64504(15) 0.21800(18) 0.0184(3) Uani d . 1 . .
    C C11 0.89270(13) 0.54673(16) 0.3250(2) 0.0211(3) Uani d . 1 . .
    H H11A 0.9600 0.5209 0.3427 0.025 Uiso calc R 1 . .
    C C12 0.83210(14) 0.48676(17) 0.4056(2) 0.0257(4) Uani d . 1 . .
    H H12A 0.8592 0.4209 0.4766 0.031 Uiso calc R 1 . .
    C C13 0.73212(15) 0.52398(18) 0.3814(2) 0.0288(4) Uani d . 1 . .
    H H13A 0.6919 0.4838 0.4359 0.035 Uiso calc R 1 . .
    C C14 0.69245(14) 0.6218(2) 0.2752(2) 0.0314(4) Uani d . 1 . .
    H H14A 0.6252 0.6477 0.2584 0.038 Uiso calc R 1 . .
    C C15 0.75229(13) 0.68172(18) 0.1936(2) 0.0258(4) Uani d . 1 . .
    H H15A 0.7246 0.7470 0.1219 0.031 Uiso calc R 1 . .
loop_
    _atom_site_aniso_label
    _atom_site_aniso_U_11
    _atom_site_aniso_U_22
    _atom_site_aniso_U_33
    _atom_site_aniso_U_12
    _atom_site_aniso_U_13
    _atom_site_aniso_U_23
    Ni1 0.01551(16) 0.01832(17) 0.01976(15) -0.00024(12) 0.00637(11)
                                                                    -0.00090(11)
    O1 0.0169(6) 0.0255(7) 0.0320(7) 0.0001(5) 0.0037(5) -0.0069(5)
    N1 0.0184(7) 0.0189(7) 0.0210(6) 0.0005(5) 0.0087(5) 0.0025(5)
    C1 0.0206(9) 0.0296(10) 0.0299(9) 0.0024(7) 0.0089(7) -0.0021(7)
    C2 0.0169(8) 0.0387(11) 0.0307(9) -0.0013(8) 0.0092(7) 0.0004(8)
    C3 0.0205(9) 0.0366(11) 0.0276(9) -0.0085(8) 0.0073(7) -0.0024(8)
    C4 0.0247(9) 0.0262(10) 0.0278(8) -0.0048(7) 0.0103(7) -0.0020(7)
    C5 0.0182(8) 0.0229(9) 0.0211(7) -0.0031(6) 0.0072(6) 0.0012(6)
    C6 0.0194(8) 0.0247(9) 0.0208(8) -0.0026(6) 0.0066(6) 0.0005(6)
    C7 0.0231(10) 0.0525(14) 0.0527(12) -0.0122(10) 0.0094(9) -0.0174(11)
    C8 0.0239(9) 0.0184(8) 0.0222(8) -0.0025(6) 0.0103(7) 0.0003(6)
    C9 0.0195(8) 0.0176(8) 0.0240(8) 0.0026(6) 0.0082(6) 0.0013(6)
    C10 0.0197(8) 0.0184(8) 0.0181(7) 0.0005(6) 0.0074(6) -0.0023(6)
    C11 0.0194(8) 0.0215(8) 0.0231(8) 0.0034(7) 0.0073(6) 0.0012(6)
    C12 0.0301(10) 0.0238(9) 0.0247(8) 0.0023(7) 0.0105(7) 0.0043(7)
    C13 0.0286(10) 0.0333(11) 0.0289(9) -0.0050(8) 0.0153(8) 0.0008(7)
    C14 0.0191(9) 0.0446(12) 0.0334(9) 0.0053(8) 0.0123(7) 0.0035(8)
    C15 0.0230(9) 0.0303(10) 0.0248(8) 0.0068(7) 0.0084(7) 0.0055(7)
_geom_special_details
;
All e.s.d.'s (except the e.s.d. in the dihedral angle between two l.s. planes)
are estimated using the full covariance matrix. The cell e.s.d.'s are taken
into account individually in the estimation of e.s.d.'s in distances, angles
and torsion angles; correlations between e.s.d.'s in cell parameters are only
used when they are defined by crystal symmetry. An approximate (isotropic)
treatment of cell e.s.d.'s is used for estimating e.s.d.'s involving l.s.
planes.
;
loop_
    _geom_bond_atom_site_label_1
    _geom_bond_atom_site_label_2
    _geom_bond_site_symmetry_2
    _geom_bond_distance
    _geom_bond_publ_flag
    Ni1 O1 3_765 1.8294(12) ?
    Ni1 O1 . 1.8294(12) y
    Ni1 N1 3_765 1.9242(14) ?
    Ni1 N1 . 1.9242(14) y
    O1 C6 . 1.312(2) ?
    N1 C8 . 1.298(2) ?
    N1 C9 . 1.482(2) ?
    C1 C2 . 1.379(3) ?
    C1 C6 . 1.414(2) ?
    C1 H1A . 0.9300 ?
    C2 C3 . 1.406(3) ?
    C2 H2A . 0.9300 ?
    C3 C4 . 1.375(3) ?
    C3 C7 . 1.514(3) ?
    C4 C5 . 1.412(2) ?
    C4 H4A . 0.9300 ?
    C5 C6 . 1.412(2) ?
    C5 C8 . 1.431(2) ?
    C7 H7A . 0.9600 ?
    C7 H7B . 0.9600 ?
    C7 H7C . 0.9600 ?
    C8 H8A . 0.9300 ?
    C9 C10 . 1.511(2) ?
    C9 H9A . 0.9700 ?
    C9 H9B . 0.9700 ?
    C10 C11 . 1.390(2) ?
    C10 C15 . 1.392(2) ?
    C11 C12 . 1.391(2) ?
    C11 H11A . 0.9300 ?
    C12 C13 . 1.381(3) ?
    C12 H12A . 0.9300 ?
    C13 C14 . 1.383(3) ?
    C13 H13A . 0.9300 ?
    C14 C15 . 1.389(2) ?
    C14 H14A . 0.9300 ?
    C15 H15A . 0.9300 ?
loop_
    _geom_angle_atom_site_label_1
    _geom_angle_atom_site_label_2
    _geom_angle_atom_site_label_3
    _geom_angle_site_symmetry_1
    _geom_angle_site_symmetry_3
    _geom_angle
    _geom_angle_publ_flag
    O1 Ni1 O1 3_765 . 180.00(8) n
    O1 Ni1 N1 3_765 3_765 92.99(6) ?
    O1 Ni1 N1 . 3_765 87.01(6) ?
    O1 Ni1 N1 3_765 . 87.01(6) y
    O1 Ni1 N1 . . 92.99(6) y
    N1 Ni1 N1 3_765 . 180.00(7) ?
    C6 O1 Ni1 . . 129.55(12) ?
    C8 N1 C9 . . 115.13(14) ?
    C8 N1 Ni1 . . 124.64(12) ?
    C9 N1 Ni1 . . 120.22(10) ?
    C2 C1 C6 . . 120.95(17) ?
    C2 C1 H1A . . 119.5 ?
    C6 C1 H1A . . 119.5 ?
    C1 C2 C3 . . 122.03(17) ?
    C1 C2 H2A . . 119.0 ?
    C3 C2 H2A . . 119.0 ?
    C4 C3 C2 . . 117.38(17) ?
    C4 C3 C7 . . 121.88(18) ?
    C2 C3 C7 . . 120.74(17) ?
    C3 C4 C5 . . 122.16(17) ?
    C3 C4 H4A . . 118.9 ?
    C5 C4 H4A . . 118.9 ?
    C4 C5 C6 . . 120.06(16) ?
    C4 C5 C8 . . 119.30(16) ?
    C6 C5 C8 . . 120.59(15) ?
    O1 C6 C5 . . 123.54(16) ?
    O1 C6 C1 . . 119.03(16) ?
    C5 C6 C1 . . 117.42(16) ?
    C3 C7 H7A . . 109.5 ?
    C3 C7 H7B . . 109.5 ?
    H7A C7 H7B . . 109.5 ?
    C3 C7 H7C . . 109.5 ?
    H7A C7 H7C . . 109.5 ?
    H7B C7 H7C . . 109.5 ?
    N1 C8 C5 . . 126.80(16) ?
    N1 C8 H8A . . 116.6 ?
    C5 C8 H8A . . 116.6 ?
    N1 C9 C10 . . 113.51(13) ?
    N1 C9 H9A . . 108.9 ?
    C10 C9 H9A . . 108.9 ?
    N1 C9 H9B . . 108.9 ?
    C10 C9 H9B . . 108.9 ?
    H9A C9 H9B . . 107.7 ?
    C11 C10 C15 . . 118.58(15) ?
    C11 C10 C9 . . 122.97(14) ?
    C15 C10 C9 . . 118.38(15) ?
    C10 C11 C12 . . 120.43(16) ?
    C10 C11 H11A . . 119.8 ?
    C12 C11 H11A . . 119.8 ?
    C13 C12 C11 . . 120.70(16) ?
    C13 C12 H12A . . 119.6 ?
    C11 C12 H12A . . 119.6 ?
    C12 C13 C14 . . 119.18(17) ?
    C12 C13 H13A . . 120.4 ?
    C14 C13 H13A . . 120.4 ?
    C13 C14 C15 . . 120.46(16) ?
    C13 C14 H14A . . 119.8 ?
    C15 C14 H14A . . 119.8 ?
    C14 C15 C10 . . 120.65(16) ?
    C14 C15 H15A . . 119.7 ?
    C10 C15 H15A . . 119.7 ?
