# Supplementary material for: Bis{2-[(E)-benzyl­imino­meth­yl]-4-methyl­phenolato-κ2 N,O}nickel(II)
Source: Acta Crystallogr Sect E Struct Rep Online. 2009 Jul 15;65(Pt 8):m923. doi: 10.1107/S1600536809026658 (PMC2977259; doi:10.1107/S1600536809026658)
Supplement: Supplementary file 2 [file e-65-0m923-Isup2.hkl]

# 
# h,k,l, Fc-squared, Fo-squared, sigma(Fo-squared) and status flag 
# 
data_I
_shelx_title ' TREF in P2(1)/c' 
_shelx_refln_list_code          4 
_shelx_F_calc_maximum      204.77 
_exptl_crystal_F_000       532.00 
_reflns_d_resolution_high  0.7686 
 
loop_ 
 _symmetry_equiv_pos_as_xyz 
 'x, y, z' 
 '-x, y+1/2, -z+1/2' 
 '-x, -y, -z' 
 'x, -y-1/2, z-1/2' 
 
_cell_length_a    13.7182 
_cell_length_b    10.5842 
_cell_length_c     8.6716 
_cell_angle_alpha  90.000 
_cell_angle_beta  107.593 
_cell_angle_gamma  90.000 
 
_shelx_F_squared_multiplier     1.000 
 
loop_ 
 _refln_index_h 
 _refln_index_k 
 _refln_index_l 
 _refln_F_squared_calc 
 _refln_F_squared_meas 
 _refln_F_squared_sigma 
 _refln_observed_status 
   2   0   0      191.15      226.67     12.63 o 
   3   0   0      625.67      625.87      9.81 o 
   4   0   0      744.60      743.89     11.85 o 
   5   0   0       17.08        8.30      1.91 o 
   6   0   0     1817.98     1856.21     26.71 o 
   7   0   0     4352.73     4625.68     61.01 o 
   8   0   0     3206.54     3382.02     46.64 o 
   9   0   0      714.83      735.45     14.57 o 
  10   0   0     2997.04     2938.44     42.69 o 
  11   0   0     1051.53     1128.25     36.94 o 
  12   0   0      267.56      234.99     11.21 o 
  13   0   0     1582.97     1611.10     51.53 o 
  14   0   0      177.30      168.16     16.13 o 
  15   0   0      661.55      737.54     33.99 o 
  16   0   0      191.67      158.69     17.46 o 
  17   0   0        1.72        1.68      9.39 o 
   1   1   0       33.21       38.62      1.27 o 
   2   1   0     1689.52     1776.36     18.14 o 
   3   1   0      251.05      260.98      3.83 o 
   4   1   0      897.62      977.76     11.35 o 
   5   1   0      205.39      233.92      4.11 o 
   6   1   0      492.44      570.02      7.60 o 
   7   1   0       94.88      109.25      3.36 o 
   8   1   0       10.91       14.85      1.91 o 
   9   1   0       10.43       10.75      2.24 o 
  10   1   0      265.07      267.37      6.69 o 
  11   1   0      939.90      878.07     30.06 o 
  12   1   0      187.81      196.78      8.82 o 
  13   1   0        3.50        6.40      3.96 o 
  14   1   0       19.24       23.32      6.40 o 
  15   1   0       10.05       11.22      5.98 o 
  16   1   0       11.70        5.66      6.31 o 
   0   2   0     3008.82     3153.52     40.16 o 
   1   2   0     4219.85     4496.37     48.67 o 
   2   2   0       79.12       86.10      3.38 o 
   3   2   0     1034.59     1042.28     12.00 o 
   4   2   0       70.43       53.16      2.08 o 
   5   2   0     3295.13     3295.64     33.74 o 
   6   2   0     4326.34     4625.05     42.73 o 
   7   2   0     3792.91     3868.13     36.72 o 
   8   2   0      742.40      749.19     12.79 o 
   9   2   0     1205.05     1175.56     14.33 o 
  10   2   0      582.54      600.35     12.27 o 
  11   2   0       12.78       16.33      3.53 o 
  12   2   0      215.98      219.48      9.26 o 
  13   2   0      177.71      172.49      8.84 o 
  14   2   0      201.99      224.33     10.39 o 
  15   2   0      322.88      311.38     22.13 o 
  16   2   0      336.24      325.04     23.58 o 
   1   3   0      918.92      937.03     15.81 o 
   2   3   0        9.21       12.15      1.67 o 
   3   3   0        9.34        5.60      2.58 o 
   4   3   0      779.97      875.65     14.94 o 
   5   3   0      115.71      136.43      3.08 o 
   6   3   0     3079.94     3452.37     35.76 o 
   7   3   0        8.94        6.61      1.50 o 
   8   3   0        8.93       14.02      3.32 o 
   9   3   0      195.08      188.03      7.51 o 
  10   3   0        2.88        1.98      2.83 o 
  11   3   0       64.79       54.77      4.70 o 
  12   3   0        2.54        1.38      3.00 o 
  13   3   0       22.53       28.86      6.55 o 
  14   3   0        4.68       14.20      6.15 o 
  15   3   0        0.10        0.57      5.50 o 
  16   3   0       53.80       59.07     13.40 o 
   0   4   0    10256.60    10560.47    131.15 o 
   1   4   0     1691.81     1660.18     18.14 o 
   2   4   0      679.91      656.57     16.06 o 
   3   4   0      237.92      206.39      4.42 o 
   4   4   0     1311.42     1311.48     15.77 o 
   5   4   0       79.55      140.60      4.46 o 
   6   4   0      245.80      215.36      5.45 o 
   7   4   0      811.11      776.15     11.69 o 
   8   4   0      717.68      697.38     11.26 o 
   9   4   0      398.04      401.29     11.69 o 
  10   4   0      415.73      395.87     10.21 o 
  11   4   0      794.56      826.13     38.72 o 
  12   4   0      323.89      363.05     16.38 o 
  13   4   0      218.86      193.40     12.49 o 
  14   4   0      169.44      186.60     12.67 o 
  15   4   0      205.17      180.33     13.10 o 
  16   4   0       11.16       -1.13      6.25 o 
   1   5   0        6.80        6.54      1.31 o 
   2   5   0     1027.61     1054.44     26.24 o 
   3   5   0      407.41      453.69      7.16 o 
   4   5   0      293.12      289.84      6.44 o 
   5   5   0       52.06       52.26      3.77 o 
   6   5   0        0.18        2.88      1.86 o 
   7   5   0       99.72       94.37      4.05 o 
   8   5   0        8.57        3.60      3.34 o 
   9   5   0        0.17       -0.63      3.22 o 
  10   5   0       93.51       86.68      7.26 o 
  11   5   0       28.15       27.82      5.26 o 
  12   5   0      385.32      359.08     13.06 o 
  13   5   0        0.20       -1.92      3.53 o 
  14   5   0        3.58       -4.51      4.51 o 
  15   5   0       12.98       13.72      7.18 o 
   0   6   0     6000.35     6306.30     81.41 o 
   1   6   0     3268.23     3432.98     36.44 o 
   2   6   0      138.75       97.44      4.60 o 
   3   6   0     1077.33     1017.16     14.11 o 
   4   6   0     1376.38     1359.50     17.23 o 
   5   6   0     2395.46     2463.90     28.27 o 
   6   6   0     2051.54     2032.12     28.21 o 
   7   6   0     1315.05     1295.42     23.01 o 
   8   6   0      801.83      822.15     22.02 o 
   9   6   0      653.77      608.71     16.07 o 
  10   6   0      347.98      292.94     11.38 o 
  11   6   0      378.45      359.68     12.97 o 
  12   6   0      500.77      513.19     16.09 o 
  13   6   0      352.83      395.66     14.47 o 
  14   6   0      203.35      195.71     13.73 o 
  15   6   0      130.52      145.80     13.64 o 
   1   7   0        7.48        5.42      1.67 o 
   2   7   0      141.91      155.60      4.15 o 
   3   7   0        3.55       -0.83      1.24 o 
   4   7   0       44.63       35.03      3.69 o 
   5   7   0       44.36       43.99      4.16 o 
   6   7   0      888.85      859.58     19.76 o 
   7   7   0      152.82      148.58      6.66 o 
   8   7   0       31.28       41.44      8.08 o 
   9   7   0      534.88      524.83     15.20 o 
  10   7   0        5.65        5.43      4.38 o 
  11   7   0       64.21       44.62      6.38 o 
  12   7   0        0.03        6.03      6.54 o 
  13   7   0        0.64       -5.25      5.25 o 
  14   7   0      123.91      115.29      9.46 o 
   0   8   0      680.14      646.12     18.18 o 
   1   8   0      601.57      544.54      8.61 o 
   2   8   0      357.26      335.08      8.79 o 
   3   8   0      823.52      756.44     14.31 o 
   4   8   0     1649.46     1578.58     57.60 o 
   5   8   0      232.98      215.47      7.74 o 
   6   8   0     2389.94     2345.73     33.16 o 
   7   8   0     1249.95     1251.69     25.22 o 
   8   8   0        6.13        4.32      4.01 o 
   9   8   0      227.82      210.39     10.47 o 
  10   8   0      164.48      178.98     10.29 o 
  11   8   0      137.35      154.87     13.85 o 
  12   8   0      252.06      233.70     12.12 o 
  13   8   0      296.48      310.41     13.99 o 
   1   9   0      103.10      104.74      5.42 o 
   2   9   0        5.06        5.80      3.02 o 
   3   9   0      306.28      312.02      9.28 o 
   4   9   0      165.49      162.77      8.06 o 
   5   9   0      271.57      274.20      9.16 o 
   6   9   0      363.23      343.19     16.46 o 
   7   9   0      280.26      249.50     14.67 o 
   8   9   0      131.31      119.58      8.40 o 
   9   9   0       19.28       13.06      5.06 o 
  10   9   0        0.02        1.43      5.56 o 
  11   9   0        0.36        1.07      5.00 o 
  12   9   0       22.72       23.26      6.65 o 
   0  10   0       75.44       78.95     12.34 o 
   1  10   0      122.71      142.90     10.72 o 
   2  10   0      222.38      217.16      9.76 o 
   3  10   0     1002.76     1005.85     21.22 o 
   4  10   0      278.22      269.74     11.71 o 
   5  10   0       28.02       32.50      5.61 o 
   6  10   0       61.82       62.94      6.61 o 
   7  10   0       67.01       73.07      7.22 o 
   8  10   0       30.00       31.75      6.04 o 
   9  10   0       91.97      100.03      8.74 o 
  10  10   0      110.46       95.73     18.29 o 
  11  10   0      230.10      227.33     15.53 o 
   1  11   0       22.04       18.56      6.51 o 
   2  11   0       45.15       49.28      8.12 o 
   3  11   0        0.29        6.63      4.53 o 
   4  11   0        6.74       -0.14      4.35 o 
   5  11   0       26.21       27.37      7.22 o 
   6  11   0        0.59        3.42      4.28 o 
   7  11   0        4.67        0.87      4.65 o 
   8  11   0       16.18       13.00      5.54 o 
   9  11   0        0.11        0.51      4.98 o 
  10  11   0        1.76        1.18      5.56 o 
   0  12   0       41.55       47.69     12.87 o 
   1  12   0       21.23       17.96      7.12 o 
   2  12   0      221.04      242.12     15.32 o 
   3  12   0      386.61      394.12     29.75 o 
   4  12   0      523.40      560.69     22.57 o 
   5  12   0      680.39      708.09     44.30 o 
   6  12   0      516.55      525.21     22.44 o 
   7  12   0      203.08      204.23     18.89 o 
   8  12   0      102.01      103.96     12.26 o 
   1  13   0        0.05       -5.02      5.96 o 
   2  13   0       58.17       70.63     21.82 o 
   3  13   0       58.14       51.41     16.33 o 
   4  13   0       17.35       11.86     11.37 o 
   5  13   0       44.11       31.91     13.14 o 
 -17   1   1      172.22      195.85     13.97 o 
 -16   1   1      963.59     1023.37     29.96 o 
 -15   1   1      652.74      629.78     47.32 o 
 -14   1   1      702.76      661.37     31.34 o 
 -13   1   1      396.12      422.21     13.21 o 
 -12   1   1       65.39       79.12      7.35 o 
 -11   1   1      980.19      933.70     16.04 o 
 -10   1   1     1430.71     1433.23     20.81 o 
  -9   1   1     1668.41     1700.79     20.34 o 
  -8   1   1     1186.86     1060.59     15.54 o 
  -7   1   1     2337.00     2419.25     23.86 o 
  -6   1   1     7424.69     8131.56     79.11 o 
  -5   1   1     1569.28     1575.51     15.68 o 
  -4   1   1      628.78      665.42      9.68 o 
  -3   1   1     3063.26     3072.69     30.49 o 
  -2   1   1     1093.61     1169.73     15.60 o 
  -1   1   1     7234.94     7650.10     86.38 o 
   0   1   1     3234.10     3432.50     37.88 o 
   1   1   1     3881.76     4011.61     43.64 o 
   2   1   1     8471.21     8673.43     75.97 o 
   3   1   1      870.27      877.15     10.55 o 
   4   1   1     4062.05     4175.45     47.20 o 
   5   1   1     2317.43     2356.52     23.15 o 
   6   1   1      454.98      372.21      6.12 o 
   7   1   1     1038.44      984.32     13.19 o 
   8   1   1     1780.05     1818.20     21.67 o 
   9   1   1     3078.68     3143.67     31.94 o 
  10   1   1      245.20      258.22      9.45 o 
  11   1   1       45.21       37.77      4.69 o 
  12   1   1      580.88      569.42     12.81 o 
  13   1   1      841.64      782.63     22.94 o 
  14   1   1      851.94      808.71     24.28 o 
  15   1   1      405.09      459.70     26.62 o 
  16   1   1       18.69       12.92      9.87 o 
 -17   2   1       47.41       42.58     13.53 o 
 -16   2   1       12.80       10.14      9.04 o 
 -15   2   1        0.34        1.36      3.57 o 
 -14   2   1       14.09        9.62      4.66 o 
 -13   2   1       28.71       30.50      5.61 o 
 -12   2   1      129.27      158.18      8.11 o 
 -11   2   1        0.32        4.90      2.95 o 
 -10   2   1      333.78      368.77      9.32 o 
  -9   2   1       36.08       37.82      2.89 o 
  -8   2   1      295.67      365.74      6.05 o 
  -7   2   1       54.30       62.87      2.43 o 
  -6   2   1       91.43       89.37      3.36 o 
  -5   2   1       29.55       34.60      1.55 o 
  -4   2   1      138.03      144.09      2.70 o 
  -3   2   1      424.98      431.82      5.27 o 
  -2   2   1      643.42      726.32      9.44 o 
  -1   2   1     1406.01     1489.16     15.50 o 
   0   2   1    19250.02    20480.62    560.44 o 
   1   2   1       56.94       53.45      2.07 o 
   2   2   1      761.96      809.36      9.85 o 
   3   2   1        1.02       -0.73      0.73 o 
   4   2   1        0.27        1.62      1.06 o 
   5   2   1     1020.53     1244.59     14.71 o 
   6   2   1        3.83        4.30      1.45 o 
   7   2   1      186.40      202.43      5.26 o 
   8   2   1        4.62        8.88      2.01 o 
   9   2   1       15.18       16.83      2.35 o 
  10   2   1      570.78      585.98     12.13 o 
  11   2   1      119.44      119.49      6.29 o 
  12   2   1       57.44       56.94      4.91 o 
  13   2   1      145.99      125.47      9.86 o 
  14   2   1        8.08        3.05      5.50 o 
  15   2   1       16.26       22.48     10.40 o 
  16   2   1        0.60       -6.22      8.64 o 
 -17   3   1      263.70      294.72     24.38 o 
 -16   3   1      408.59      464.91     19.90 o 
 -15   3   1      295.60      243.53     17.85 o 
 -14   3   1      735.93      671.13     17.95 o 
 -13   3   1      220.41      241.22     10.40 o 
 -12   3   1      781.60      693.76     17.71 o 
 -11   3   1       67.08       73.62      6.10 o 
 -10   3   1     2072.20     2019.22     28.32 o 
  -9   3   1     1207.82     1178.89     18.47 o 
  -8   3   1      947.18      902.04     13.13 o 
  -7   3   1     1166.05     1121.56     16.12 o 
  -6   3   1      362.60      260.86      6.18 o 
  -5   3   1      814.53      810.78     11.80 o 
  -4   3   1      351.10      295.20      5.24 o 
  -3   3   1      671.10      692.14      8.57 o 
  -2   3   1      394.73      378.71      5.04 o 
  -1   3   1     1414.48     1382.78     24.69 o 
   0   3   1      256.75      253.08      3.84 o 
   1   3   1       52.98       41.76      1.96 o 
   2   3   1     2165.62     2141.82     22.88 o 
   3   3   1     3404.00     3493.66     35.28 o 
   4   3   1      193.66      147.66      3.25 o 
   5   3   1     1775.78     1722.65     17.86 o 
   6   3   1     3123.25     3193.72     31.02 o 
   7   3   1      463.22      447.80      7.66 o 
   8   3   1      815.18      822.24     12.58 o 
   9   3   1      469.02      454.41      9.11 o 
  10   3   1       52.97       61.76      4.64 o 
  11   3   1      295.97      275.60     11.30 o 
  12   3   1     1017.25      999.95     26.93 o 
  13   3   1      562.22      571.96     16.33 o 
  14   3   1      287.91      274.39     14.37 o 
  15   3   1      235.76      255.34     14.99 o 
  16   3   1      179.05      181.08     19.70 o 
 -16   4   1       17.56       23.62      8.99 o 
 -15   4   1       16.91       25.16      7.50 o 
 -14   4   1       51.25       40.44      7.80 o 
 -13   4   1       49.39       47.30      7.53 o 
 -12   4   1      150.54      166.29      7.43 o 
 -11   4   1       92.95       87.33      5.51 o 
 -10   4   1      214.12      199.72      7.44 o 
  -9   4   1       95.41      104.10      6.33 o 
  -8   4   1        0.05        2.50      2.41 o 
  -7   4   1       76.94       89.04      3.60 o 
  -6   4   1      339.19      378.59      6.92 o 
  -5   4   1       76.17       82.35      3.31 o 
  -4   4   1       61.73       63.30      3.28 o 
  -3   4   1      197.47      222.31      4.90 o 
  -2   4   1      497.83      551.72      6.99 o 
  -1   4   1     1238.17     1377.62     17.26 o 
   0   4   1     1601.62     1752.61     21.23 o 
   1   4   1      406.24      404.05      5.53 o 
   2   4   1        3.53        1.64      1.31 o 
   3   4   1      157.71      149.80      4.75 o 
   4   4   1      241.93      261.23      4.46 o 
   5   4   1      290.25      290.14      4.98 o 
   6   4   1       18.50       20.98      2.38 o 
   7   4   1      400.97      412.31      8.10 o 
   8   4   1      184.84      178.72      6.68 o 
   9   4   1       34.95       34.63      3.91 o 
  10   4   1        8.55        2.61      3.68 o 
  11   4   1       57.33       44.55      5.86 o 
  12   4   1        5.10        6.53      4.26 o 
  13   4   1       42.53       61.30      7.98 o 
  14   4   1       11.99        2.76      7.89 o 
  15   4   1        1.52        4.77      6.32 o 
 -16   5   1      139.91      165.35     13.51 o 
 -15   5   1      278.80      294.12     16.00 o 
 -14   5   1      517.80      492.13     19.67 o 
 -13   5   1      199.28      202.19     12.88 o 
 -12   5   1      242.64      246.20     10.68 o 
 -11   5   1      928.98      939.63     20.99 o 
 -10   5   1     1101.83     1104.02     19.05 o 
  -9   5   1      715.49      726.09     14.08 o 
  -8   5   1      546.56      569.53     11.63 o 
  -7   5   1     1290.33     1236.19     16.38 o 
  -6   5   1      221.63      176.15      5.04 o 
  -5   5   1       52.60       36.52      2.52 o 
  -4   5   1     2398.96     2444.95     27.12 o 
  -3   5   1     1175.96     1133.88     12.65 o 
  -2   5   1     1501.08     1422.96     16.33 o 
  -1   5   1     3711.30     3987.53     37.21 o 
   0   5   1     1976.07     1894.14     21.02 o 
   1   5   1      990.25      990.17     11.27 o 
   2   5   1     2923.83     3045.66     32.55 o 
   3   5   1      663.46      652.37      8.23 o 
   4   5   1      212.63      160.99      3.69 o 
   5   5   1     1274.19     1181.18     18.35 o 
   6   5   1     1146.68     1176.67     20.84 o 
   7   5   1      196.66      185.01      7.76 o 
   8   5   1      717.92      699.33     14.02 o 
   9   5   1     2258.47     2114.98     35.84 o 
  10   5   1      284.04      259.95     17.07 o 
  11   5   1        3.51        5.60      4.12 o 
  12   5   1      449.60      458.65     14.85 o 
  13   5   1      772.15      754.65     20.35 o 
  14   5   1       87.70       72.25     22.28 o 
  15   5   1      244.77      251.30     15.85 o 
 -15   6   1        6.01        6.54      6.61 o 
 -14   6   1        0.44        0.67      5.75 o 
 -13   6   1       69.36       79.67      7.63 o 
 -12   6   1       18.81       16.85      5.07 o 
 -11   6   1      186.04      182.30      9.42 o 
 -10   6   1      159.20      177.78      9.07 o 
  -9   6   1       21.33       20.52      8.29 o 
  -8   6   1      388.32      410.19     12.27 o 
  -7   6   1      437.11      431.53      9.87 o 
  -6   6   1     1902.50     1947.38     23.52 o 
  -5   6   1      462.38      487.91      8.69 o 
  -4   6   1        4.86        2.73      1.71 o 
  -3   6   1      190.67      219.92      4.55 o 
  -2   6   1       24.13       22.09      2.06 o 
  -1   6   1      115.50       98.46      3.16 o 
   0   6   1      243.53      297.87      5.99 o 
   1   6   1      108.69      118.11      3.59 o 
   2   6   1      102.51       94.31      2.87 o 
   3   6   1       34.96       39.16      2.59 o 
   4   6   1       14.93       17.75      3.45 o 
   5   6   1       31.07       28.80      3.55 o 
   6   6   1     1229.62     1271.30     20.44 o 
   7   6   1      371.33      392.29     10.23 o 
   8   6   1        3.91        4.99      3.21 o 
   9   6   1        3.71        5.63      4.08 o 
  10   6   1      110.10      112.11      7.88 o 
  11   6   1      255.09      288.60     12.06 o 
  12   6   1       36.60       29.05      5.89 o 
  13   6   1       20.59       28.37      6.09 o 
  14   6   1       90.17      114.14      9.53 o 
 -15   7   1      119.51       95.62     19.37 o 
 -14   7   1      264.79      268.84     18.25 o 
 -13   7   1      342.48      336.26     14.90 o 
 -12   7   1      336.42      342.24     13.27 o 
 -11   7   1      306.40      307.27     18.91 o 
 -10   7   1     1190.45     1123.04     24.22 o 
  -9   7   1      308.83      309.51     11.43 o 
  -8   7   1      128.19      117.42      9.01 o 
  -7   7   1     1817.16     1742.35     30.41 o 
  -6   7   1     1773.32     1739.59     25.42 o 
  -5   7   1     1943.34     1828.23     22.66 o 
  -4   7   1     1289.67     1288.89     17.22 o 
  -3   7   1     1467.10     1484.63     18.90 o 
  -2   7   1     1493.45     1496.56     18.44 o 
  -1   7   1      394.98      341.97      6.25 o 
   0   7   1      876.26      872.86     11.20 o 
   1   7   1     1681.22     1639.68     20.29 o 
   2   7   1      760.76      746.60     11.53 o 
   3   7   1     1941.08     1907.18     32.59 o 
   4   7   1      836.00      755.57     42.68 o 
   5   7   1      576.10      586.29     12.58 o 
   6   7   1      488.85      496.82     11.83 o 
   7   7   1      404.00      413.44     11.00 o 
   8   7   1     2016.78     1931.77     34.43 o 
   9   7   1      912.28      869.96     20.85 o 
  10   7   1      216.38      241.54     18.81 o 
  11   7   1       98.73      122.32      8.93 o 
  12   7   1       30.96       26.22      6.09 o 
  13   7   1       72.95       84.42      8.58 o 
  14   7   1      245.93      227.07     12.69 o 
 -14   8   1        0.44       -6.10      6.10 o 
 -13   8   1       52.18       71.55      8.14 o 
 -12   8   1      213.31      225.12     11.67 o 
 -11   8   1       20.41       18.86      5.39 o 
 -10   8   1       16.19       11.33      4.65 o 
  -9   8   1      250.64      238.69     10.63 o 
  -8   8   1       92.44      104.72      8.01 o 
  -7   8   1       12.04        8.16      4.61 o 
  -6   8   1        0.09        1.80      3.49 o 
  -5   8   1       40.16       30.48      6.27 o 
  -4   8   1        1.08        3.81      3.73 o 
  -3   8   1        0.64        2.49      2.11 o 
  -2   8   1        0.07        0.36      1.93 o 
  -1   8   1        5.97        7.44      2.00 o 
   0   8   1      143.58      151.54      5.16 o 
   1   8   1       40.85       53.95      3.55 o 
   2   8   1       42.34       44.37      4.97 o 
   3   8   1      167.29      170.74      6.85 o 
   4   8   1      533.45      519.33     19.58 o 
   5   8   1     1088.72     1102.27     19.37 o 
   6   8   1      202.16      190.47     11.18 o 
   7   8   1       31.22       27.63      4.37 o 
   8   8   1        3.47       10.91      4.54 o 
   9   8   1        0.50       -0.10      3.93 o 
  10   8   1        0.60        4.22      4.58 o 
  11   8   1       16.34       17.20      5.79 o 
  12   8   1       20.36       13.65      6.97 o 
  13   8   1        8.40       15.20      6.28 o 
 -13   9   1      230.08      229.49     12.84 o 
 -12   9   1      277.54      317.75     14.31 o 
 -11   9   1      132.66      147.67      9.94 o 
 -10   9   1      548.30      529.31     16.72 o 
  -9   9   1      578.19      541.97     16.57 o 
  -8   9   1      215.97      216.74     10.52 o 
  -7   9   1       17.01       20.79      4.98 o 
  -6   9   1       20.22        8.19     12.78 o 
  -5   9   1      257.53      261.37     12.65 o 
  -4   9   1      693.68      686.11     14.14 o 
  -3   9   1      306.55      303.52     10.04 o 
  -2   9   1      888.96      868.17     19.04 o 
  -1   9   1      256.64      274.33      8.20 o 
   0   9   1      372.66      360.51      9.47 o 
   1   9   1      422.61      421.01     14.37 o 
   2   9   1      989.46      953.13     17.33 o 
   3   9   1      962.58      948.50     27.13 o 
   4   9   1        8.98        3.15      3.21 o 
   5   9   1      132.21      120.23      7.63 o 
   6   9   1      646.20      652.29     14.91 o 
   7   9   1      192.19      199.10     10.15 o 
   8   9   1      192.28      205.79     14.42 o 
   9   9   1      192.85      212.58     11.16 o 
  10   9   1      231.62      248.97     12.32 o 
  11   9   1      354.73      390.08     22.78 o 
  12   9   1       70.21       78.53      8.83 o 
 -12  10   1        5.62       -4.09      5.28 o 
 -11  10   1        0.19       -4.88      6.98 o 
 -10  10   1       17.22       10.56      5.42 o 
  -9  10   1        0.22        2.36      4.80 o 
  -8  10   1       18.56        4.36      4.59 o 
  -7  10   1       16.60       19.18      5.04 o 
  -6  10   1       64.20       75.91      6.80 o 
  -5  10   1      386.89      412.33     17.18 o 
  -4  10   1       83.40       86.90      7.09 o 
  -3  10   1       74.77       80.68     10.87 o 
  -2  10   1       38.53       34.46      6.97 o 
  -1  10   1       39.62       36.47      7.08 o 
   0  10   1        5.03       -3.09      4.59 o 
   1  10   1       13.96        8.23      3.33 o 
   2  10   1      236.06      244.61      8.66 o 
   3  10   1        3.73        1.10      3.01 o 
   4  10   1       21.42       17.75      4.14 o 
   5  10   1       26.47       14.06      5.19 o 
   6  10   1        4.92        2.36      4.25 o 
   7  10   1        5.32        5.15      4.70 o 
   8  10   1       98.23       88.94      8.30 o 
   9  10   1       21.90       25.66      6.22 o 
  10  10   1       10.52       13.07      7.04 o 
  11  10   1       42.86       45.95      7.63 o 
 -10  11   1      170.88      170.62     11.36 o 
  -9  11   1       76.78       83.40      8.54 o 
  -8  11   1       58.27       54.51      7.26 o 
  -7  11   1      177.80      172.11     15.85 o 
  -6  11   1       12.31       19.95      7.00 o 
  -5  11   1        4.80        1.88      5.51 o 
  -4  11   1      955.45      977.58     22.84 o 
  -3  11   1     1485.68     1424.15     28.77 o 
  -2  11   1      175.05      186.22     15.85 o 
  -1  11   1      143.71      140.22     12.23 o 
   0  11   1       71.21       77.88     11.26 o 
   1  11   1      141.92      164.91     20.83 o 
   2  11   1      136.65      153.78     12.09 o 
   3  11   1       52.52       60.39      6.85 o 
   4  11   1      133.31      142.73      9.14 o 
   5  11   1      302.47      298.88     12.43 o 
   6  11   1      279.49      292.21     15.20 o 
   7  11   1      238.52      268.38     20.60 o 
   8  11   1      230.02      225.32     12.07 o 
   9  11   1      296.19      296.61     14.15 o 
  -8  12   1       15.99       21.16     11.81 o 
  -7  12   1       12.88       12.00      7.68 o 
  -6  12   1       45.26       52.66      9.18 o 
  -5  12   1       45.90       47.88      8.76 o 
  -4  12   1        0.18       -5.07      7.67 o 
  -3  12   1       28.99       25.55      7.63 o 
  -2  12   1        0.41       -2.35      6.08 o 
  -1  12   1       51.71       63.44      9.58 o 
   0  12   1      116.16      117.63     11.51 o 
   1  12   1       59.10       62.92      9.83 o 
   2  12   1        4.26       -2.31      6.18 o 
   3  12   1        0.01       -3.44      6.48 o 
   4  12   1       77.46       69.81     10.07 o 
   5  12   1        2.05        4.72      6.51 o 
   6  12   1       99.07      104.95     11.48 o 
   7  12   1      142.35      144.37     10.43 o 
  -5  13   1      265.30      260.64     24.90 o 
  -4  13   1      376.71      391.60     29.67 o 
  -3  13   1      105.82       76.70     16.75 o 
  -2  13   1      102.63      123.93     12.45 o 
  -1  13   1      243.00      279.99     21.78 o 
   0  13   1      190.62      216.59     15.72 o 
   1  13   1       93.34       94.53     11.78 o 
   2  13   1      714.98      671.96     26.18 o 
   3  13   1      714.52      724.38     27.37 o 
   4  13   1       96.03      102.40     17.76 o 
 -17   0   2      751.07      809.96     38.57 o 
 -16   0   2      150.00      153.22     17.46 o 
 -15   0   2      491.00      511.63     28.21 o 
 -14   0   2      563.30      602.26     29.40 o 
 -13   0   2      232.71      225.60     17.90 o 
 -12   0   2     1346.81     1238.72     42.45 o 
 -11   0   2     1306.72     1336.83     28.77 o 
 -10   0   2     1023.10     1003.20     22.82 o 
  -9   0   2      783.55      821.07     14.72 o 
  -8   0   2     2731.14     2686.13     37.35 o 
  -7   0   2     5265.15     5693.36     73.24 o 
  -6   0   2     2381.49     2373.66     32.35 o 
  -5   0   2      190.59      153.45      4.18 o 
  -4   0   2     3891.25     3905.36     50.13 o 
  -3   0   2       54.80       56.70      2.68 o 
  -2   0   2    32194.40    31476.16    785.43 o 
  -1   0   2     4802.76     5040.51     63.45 o 
   0   0   2     4622.29     5067.67     64.00 o 
   1   0   2       35.31       52.52      2.70 o 
   2   0   2     1899.60     1871.75     26.01 o 
   3   0   2      884.77      897.07     14.53 o 
   4   0   2     3101.57     3220.45     43.51 o 
   5   0   2     4162.90     4301.39     57.27 o 
   6   0   2     4217.67     4337.83     72.28 o 
   7   0   2      361.81      317.36     11.08 o 
   8   0   2     1038.37      916.23     43.07 o 
   9   0   2      653.78      695.88     18.33 o 
  10   0   2      768.54      777.94     21.90 o 
  11   0   2      259.39      284.05     10.10 o 
  12   0   2      128.56      144.53      9.79 o 
  13   0   2      143.06      161.82     15.03 o 
  14   0   2      528.99      507.71     26.76 o 
 -17   1   2       73.85       81.95     16.75 o 
 -16   1   2       38.91       27.38      7.77 o 
 -15   1   2        1.40       -4.39      5.09 o 
 -14   1   2        0.76        1.99      5.55 o 
 -13   1   2        0.83        0.25      3.94 o 
 -12   1   2     1573.05     1528.89     27.41 o 
 -11   1   2      299.93      302.33      9.17 o 
 -10   1   2       17.29       18.86      3.06 o 
  -9   1   2        0.37        1.08      1.73 o 
  -8   1   2       36.53       44.72      2.14 o 
  -7   1   2      546.78      602.29      8.89 o 
  -6   1   2      274.75      356.31      6.06 o 
  -5   1   2       82.34       84.30      2.78 o 
  -4   1   2      185.35      216.40      4.13 o 
  -3   1   2       30.67       27.48      1.37 o 
  -2   1   2      996.97     1032.80     14.82 o 
  -1   1   2     5777.39     6191.90     54.90 o 
   0   1   2       32.53       29.12      1.47 o 
   1   1   2     4061.57     4261.47     38.65 o 
   2   1   2       18.64       25.17      1.71 o 
   3   1   2       96.01      100.46      3.12 o 
   4   1   2      125.77      170.00      3.92 o 
   5   1   2      196.78      228.99      4.77 o 
   6   1   2      401.93      407.33      6.86 o 
   7   1   2       35.40       34.55      2.51 o 
   8   1   2        2.96        2.49      1.54 o 
   9   1   2      991.71      973.08     13.49 o 
  10   1   2       27.52       34.26      3.95 o 
  11   1   2       31.15       31.88      3.99 o 
  12   1   2       21.78       27.33      4.79 o 
  13   1   2       41.66       30.61      6.64 o 
  14   1   2       62.15       55.28     11.86 o 
  15   1   2        1.80       -1.76      8.07 o 
 -17   2   2      115.29      105.17     11.28 o 
 -16   2   2      415.66      446.75     19.47 o 
 -15   2   2      254.59      278.05     18.78 o 
 -14   2   2      718.68      701.66     29.84 o 
 -13   2   2      129.14      131.79      9.63 o 
 -12   2   2      692.20      746.70     28.76 o 
 -11   2   2     1442.23     1375.20     37.45 o 
 -10   2   2       29.95       44.79      5.30 o 
  -9   2   2      805.02      762.60     11.46 o 
  -8   2   2     2278.64     2386.84     26.63 o 
  -7   2   2     1427.49     1314.65     15.98 o 
  -6   2   2       12.34       23.09      1.95 o 
  -5   2   2     1614.04     1625.12     18.21 o 
  -4   2   2     1940.44     1970.01     21.17 o 
  -3   2   2      762.52      696.18      9.54 o 
  -2   2   2     2836.80     2955.54     29.97 o 
  -1   2   2    41930.39    42326.57    617.86 o 
   0   2   2     3057.01     3160.93     31.95 o 
   1   2   2      269.05      304.34      7.14 o 
   2   2   2       72.78      103.48      3.02 o 
   3   2   2     1507.44     1493.55     15.55 o 
   4   2   2      411.20      343.62      5.57 o 
   5   2   2     1153.84     1138.78     13.20 o 
   6   2   2     2473.17     2400.97     50.95 o 
   7   2   2     1989.37     1996.64     23.49 o 
   8   2   2      973.96      940.85     13.60 o 
   9   2   2      155.92      159.49      6.73 o 
  10   2   2      548.04      537.95     10.68 o 
  11   2   2      646.67      656.10     14.15 o 
  12   2   2      726.41      624.80     41.72 o 
  13   2   2      261.71      236.81     29.31 o 
  14   2   2      493.23      488.59     31.23 o 
  15   2   2       77.69       57.08     12.69 o 
 -17   3   2       16.47        8.90     10.53 o 
 -16   3   2       18.98       12.38      6.65 o 
 -15   3   2        1.08       -2.75      4.51 o 
 -14   3   2       15.95       16.24      6.20 o 
 -13   3   2        1.21       -1.81      3.73 o 
 -12   3   2      267.84      283.31     10.58 o 
 -11   3   2       52.18       56.90      4.87 o 
 -10   3   2       17.53       23.17      3.52 o 
  -9   3   2       34.29       42.48      3.74 o 
  -8   3   2       59.88       83.27      4.85 o 
  -7   3   2        0.06        2.27      1.42 o 
  -6   3   2     2013.00     2307.79     25.15 o 
  -5   3   2     1642.36     1828.04     18.30 o 
  -4   3   2        3.79        8.88      1.42 o 
  -3   3   2       11.66       17.85      1.39 o 
  -2   3   2      384.72      406.05      5.65 o 
  -1   3   2     1261.32     1287.25     28.63 o 
   0   3   2      302.78      304.69      5.29 o 
   1   3   2      147.13      157.96      3.95 o 
   2   3   2      101.80       90.38      3.19 o 
   3   3   2        4.27        0.54      0.96 o 
   4   3   2     3357.01     3602.64     37.05 o 
   5   3   2      135.58      160.34      3.91 o 
   6   3   2        0.53        4.20      1.53 o 
   7   3   2        3.32        6.33      1.97 o 
   8   3   2        0.75        2.68      2.82 o 
   9   3   2      150.18      147.90      6.58 o 
  10   3   2        2.25        1.85      3.23 o 
  11   3   2        0.92        3.69      3.94 o 
  12   3   2        1.20       -3.73      3.73 o 
  13   3   2        1.49        1.66      4.37 o 
  14   3   2      132.59      153.97     18.69 o 
  15   3   2        0.52        1.13      6.65 o 
 -16   4   2      250.16      289.31     18.47 o 
 -15   4   2      183.65      204.82     13.24 o 
 -14   4   2      188.45      216.13     10.53 o 
 -13   4   2      447.33      473.83     14.63 o 
 -12   4   2      137.26      124.97      7.73 o 
 -11   4   2      117.52      118.31      6.12 o 
 -10   4   2      683.27      654.97     13.37 o 
  -9   4   2      649.43      656.45     12.86 o 
  -8   4   2     1739.03     1678.03     23.75 o 
  -7   4   2     1305.04     1318.75     19.34 o 
  -6   4   2     2601.77     2541.76     24.99 o 
  -5   4   2      340.76      337.49      5.23 o 
  -4   4   2      208.34      149.13      4.01 o 
  -3   4   2       28.95       13.72      1.50 o 
  -2   4   2     3078.49     3107.23     29.52 o 
  -1   4   2     4117.80     4246.60     71.26 o 
   0   4   2     4438.05     4632.31     42.59 o 
   1   4   2      140.93      103.68      3.53 o 
   2   4   2      283.46      269.90      5.65 o 
   3   4   2      415.38      347.55      6.63 o 
   4   4   2     1877.57     1908.74     19.78 o 
   5   4   2     3431.98     3353.37     36.48 o 
   6   4   2     2629.07     2546.38     45.78 o 
   7   4   2     1534.99     1550.41     23.40 o 
   8   4   2      388.00      392.82     10.30 o 
   9   4   2      171.69      156.53     12.37 o 
  10   4   2       81.05       98.17     10.45 o 
  11   4   2      432.03      430.51     13.84 o 
  12   4   2      361.72      359.97     13.41 o 
  13   4   2      484.04      505.49     16.39 o 
  14   4   2      288.10      287.46     15.93 o 
  15   4   2      536.70      574.38     72.60 o 
 -16   5   2       28.60       41.17      9.14 o 
 -15   5   2       24.13       17.27      9.37 o 
 -14   5   2       21.34        7.84     11.13 o 
 -13   5   2        6.96       -4.72      4.72 o 
 -12   5   2      181.91      151.19      7.25 o 
 -11   5   2       86.82       82.04      7.74 o 
 -10   5   2       75.98       76.23      5.17 o 
  -9   5   2       12.85       12.46      3.24 o 
  -8   5   2       39.01       42.76      3.92 o 
  -7   5   2     2039.32     2136.53     28.67 o 
  -6   5   2      261.10      275.09      6.18 o 
  -5   5   2       10.96        9.94      1.74 o 
  -4   5   2       14.63       15.11      1.62 o 
  -3   5   2        5.47        5.94      1.27 o 
  -2   5   2      186.57      208.56      4.36 o 
  -1   5   2        2.51        0.50      1.17 o 
   0   5   2     1655.94     1753.20     18.22 o 
   1   5   2     1175.59     1359.98     16.96 o 
   2   5   2       28.60       28.58      2.40 o 
   3   5   2        0.09        1.57      1.63 o 
   4   5   2       75.31       74.78      3.48 o 
   5   5   2      275.47      273.39      7.94 o 
   6   5   2        0.14       -1.85      1.85 o 
   7   5   2      276.49      300.49      8.99 o 
   8   5   2     1493.26     1407.46     22.85 o 
   9   5   2      119.52      105.84      6.23 o 
  10   5   2        9.99        8.11      4.23 o 
  11   5   2       15.99       12.29      4.76 o 
  12   5   2      126.88       97.28      8.14 o 
  13   5   2       83.30       76.26      8.03 o 
  14   5   2       14.50       16.84      7.19 o 
 -15   6   2      369.57      342.56     23.60 o 
 -14   6   2      273.36      292.74     15.83 o 
 -13   6   2      414.77      409.93     18.03 o 
 -12   6   2      567.10      535.01     39.50 o 
 -11   6   2      675.79      638.76     17.03 o 
 -10   6   2      388.55      393.77     12.63 o 
  -9   6   2      149.30      153.54      6.68 o 
  -8   6   2     1144.28     1143.00     18.77 o 
  -7   6   2     2115.66     2017.71     27.94 o 
  -6   6   2      173.36      172.68      8.88 o 
  -5   6   2     1488.25     1444.00     18.47 o 
  -4   6   2      822.45      771.63     10.06 o 
  -3   6   2     1604.15     1641.20     17.83 o 
  -2   6   2     2259.12     2339.51     26.23 o 
  -1   6   2     2238.23     2215.76     22.76 o 
   0   6   2      175.83      119.61      3.39 o 
   1   6   2      166.74      155.70      4.74 o 
   2   6   2      987.74      921.66     13.28 o 
   3   6   2     1747.06     1738.58     21.48 o 
   4   6   2      319.82      288.77      8.45 o 
   5   6   2      579.71      615.10     12.93 o 
   6   6   2      631.33      616.38     15.56 o 
   7   6   2      253.26      265.84      8.87 o 
   8   6   2      336.22      316.83     13.41 o 
   9   6   2      312.92      338.26     12.36 o 
  10   6   2      456.97      471.10     15.02 o 
  11   6   2      182.48      187.02     10.64 o 
  12   6   2      181.73      190.06     10.67 o 
  13   6   2       59.88       64.60      7.96 o 
  14   6   2      177.84      232.53     13.43 o 
 -15   7   2        0.45       -3.68      5.86 o 
 -14   7   2        0.49       -4.77      5.74 o 
 -13   7   2        0.77        0.95      4.74 o 
 -12   7   2        0.93       -1.07      4.07 o 
 -11   7   2      153.83      151.04      8.97 o 
 -10   7   2        6.11        6.67      4.17 o 
  -9   7   2        1.64       -1.38      3.43 o 
  -8   7   2      322.78      305.77     11.10 o 
  -7   7   2        0.76        2.29      3.72 o 
  -6   7   2       50.24       46.12      5.87 o 
  -5   7   2       49.44       53.02      4.10 o 
  -4   7   2      289.52      306.94      7.05 o 
  -3   7   2       22.68       22.27      2.66 o 
  -2   7   2       11.85       12.15      3.23 o 
  -1   7   2       38.55       52.88      3.78 o 
   0   7   2       19.67       14.60      2.85 o 
   1   7   2       59.84       65.97      5.22 o 
   2   7   2       22.87       18.54      3.63 o 
   3   7   2       59.15       61.82      5.01 o 
   4   7   2      730.96      740.14     14.69 o 
   5   7   2      205.16      195.69     10.73 o 
   6   7   2       21.60       11.90      5.02 o 
   7   7   2      211.31      201.58      8.09 o 
   8   7   2       40.20       42.44      4.93 o 
   9   7   2       66.62       53.12      9.96 o 
  10   7   2        5.95        1.99      4.16 o 
  11   7   2       50.38       51.39      7.13 o 
  12   7   2      103.12       93.76     11.78 o 
  13   7   2       22.10        2.86      5.21 o 
 -14   8   2      125.40      117.62     12.00 o 
 -13   8   2      267.06      312.95     20.08 o 
 -12   8   2      205.05      207.49     11.14 o 
 -11   8   2      507.96      504.23     22.77 o 
 -10   8   2      264.23      262.74     11.27 o 
  -9   8   2      350.89      353.06     12.47 o 
  -8   8   2     1811.19     1763.07     31.92 o 
  -7   8   2      178.17      168.09      8.44 o 
  -6   8   2      314.55      321.88     10.97 o 
  -5   8   2      836.98      845.99     15.60 o 
  -4   8   2      480.79      463.39     13.44 o 
  -3   8   2      116.03      102.79      4.47 o 
  -2   8   2      400.72      431.79     11.54 o 
  -1   8   2     1283.18     1300.08     17.82 o 
   0   8   2     1151.97     1183.25     18.86 o 
   1   8   2      269.03      243.86      6.75 o 
   2   8   2     2126.21     2046.74     29.37 o 
   3   8   2      484.11      470.83     11.63 o 
   4   8   2      388.20      401.20     10.90 o 
   5   8   2      775.28      787.90     16.09 o 
   6   8   2        5.94       -0.11      2.64 o 
   7   8   2       80.02       89.18      6.17 o 
   8   8   2      400.56      419.56     17.41 o 
   9   8   2      227.98      221.41     11.24 o 
  10   8   2      391.25      412.78     18.20 o 
  11   8   2      523.61      525.74     17.72 o 
  12   8   2      384.89      392.17     15.70 o 
 -13   9   2        0.06        1.32      5.36 o 
 -12   9   2       13.28       24.91      6.15 o 
 -11   9   2        2.38       -4.18      4.18 o 
 -10   9   2      109.94      106.55     10.21 o 
  -9   9   2        0.16       -4.02      4.02 o 
  -8   9   2       27.99       33.25      5.61 o 
  -7   9   2       11.47       10.93      4.79 o 
  -6   9   2      492.91      512.44     14.52 o 
  -5   9   2      911.37      927.19     20.08 o 
  -4   9   2       22.89       19.57      4.42 o 
  -3   9   2       96.88       99.36      5.51 o 
  -2   9   2       25.49       22.50      3.66 o 
  -1   9   2        8.56        8.89      3.24 o 
   0   9   2        1.52        0.80      2.65 o 
   1   9   2        1.27       -2.73      2.73 o 
   2   9   2        2.26       -1.49      2.82 o 
   3   9   2      308.25      313.60      9.81 o 
   4   9   2       58.58       66.11      5.49 o 
   5   9   2      249.16      280.24      9.80 o 
   6   9   2        6.84        1.05      4.25 o 
   7   9   2       16.48       18.04      4.41 o 
   8   9   2        1.19       -3.96      3.96 o 
   9   9   2        4.07        1.82      5.89 o 
  10   9   2        0.03        0.89      4.90 o 
  11   9   2       14.21       10.79      5.66 o 
 -12  10   2        6.91       -0.97      7.23 o 
 -11  10   2       35.20       47.55      9.27 o 
 -10  10   2       81.12       80.16      8.14 o 
  -9  10   2       73.43       66.40      8.89 o 
  -8  10   2      367.95      393.31     17.85 o 
  -7  10   2      614.88      611.37     31.05 o 
  -6  10   2      283.57      269.15     14.28 o 
  -5  10   2      815.09      853.32     25.48 o 
  -4  10   2      208.59      171.50      9.07 o 
  -3  10   2       32.62       36.76      6.80 o 
  -2  10   2       72.25       88.55      6.91 o 
  -1  10   2      394.04      424.26     16.09 o 
   0  10   2      468.25      463.29     13.93 o 
   1  10   2      705.13      721.68     17.96 o 
   2  10   2      412.24      391.98     16.64 o 
   3  10   2      156.22      185.43      8.25 o 
   4  10   2      251.29      258.07      9.76 o 
   5  10   2      971.42      965.47     19.78 o 
   6  10   2      555.87      559.43     24.88 o 
   7  10   2      108.49      120.22      9.82 o 
   8  10   2      101.42      115.98      9.61 o 
   9  10   2      150.36      162.41     10.87 o 
  10  10   2      286.02      314.95     18.66 o 
 -10  11   2        9.17        3.43      6.85 o 
  -9  11   2       45.45       44.85      9.98 o 
  -8  11   2      129.19       95.50     13.69 o 
  -7  11   2      321.24      340.95     25.96 o 
  -6  11   2      188.45      153.00     18.12 o 
  -5  11   2        0.35       -0.50      5.52 o 
  -4  11   2       29.78       34.14      7.41 o 
  -3  11   2        7.13        3.81      8.18 o 
  -2  11   2       87.52       91.45      9.85 o 
  -1  11   2        8.27        2.85      5.91 o 
   0  11   2        8.42        5.39      5.99 o 
   1  11   2        0.06       -2.02      4.96 o 
   2  11   2       36.47       41.11      8.24 o 
   3  11   2      173.91      171.63      8.41 o 
   4  11   2       79.53       67.14      6.19 o 
   5  11   2        0.84       -1.72      3.95 o 
   6  11   2        1.43        0.81      4.72 o 
   7  11   2       46.10       48.43      7.33 o 
   8  11   2        9.69        7.71      5.57 o 
  -8  12   2      200.91      222.61     15.61 o 
  -7  12   2      309.77      323.32     17.99 o 
  -6  12   2      148.72      177.43     24.31 o 
  -5  12   2       79.60       94.56     10.74 o 
  -4  12   2      282.67      261.35     23.36 o 
  -3  12   2      121.24      124.17     17.81 o 
  -2  12   2      170.02      163.85     21.91 o 
  -1  12   2      172.51      163.96     13.00 o 
   0  12   2      334.09      329.99     21.97 o 
   1  12   2      451.19      467.06     20.74 o 
   2  12   2      409.73      418.40     28.96 o 
   3  12   2      157.29      171.99     14.12 o 
   4  12   2       61.91       71.63      6.78 o 
   5  12   2       33.38       39.35      6.40 o 
   6  12   2       47.46       55.47      7.82 o 
  -5  13   2        1.62        9.70     10.49 o 
  -4  13   2        0.15       -6.22      9.74 o 
  -3  13   2        5.45       -6.66      9.08 o 
  -2  13   2        1.88        7.41     10.05 o 
  -1  13   2       10.25        5.77      7.34 o 
   0  13   2        6.40        4.16      6.93 o 
   1  13   2        0.31        1.48      7.33 o 
   2  13   2       54.63       38.58      9.95 o 
   3  13   2       16.38        3.47      7.55 o 
 -17   1   3      822.03      910.87     29.51 o 
 -16   1   3      203.70      217.52     14.42 o 
 -15   1   3      358.14      334.02     16.58 o 
 -14   1   3      115.63      123.92     12.96 o 
 -13   1   3        2.81        3.12      3.82 o 
 -12   1   3       95.51      103.27      6.87 o 
 -11   1   3     1313.65     1299.54     20.09 o 
 -10   1   3     2593.88     2539.81     32.81 o 
  -9   1   3     1237.76     1166.14     15.31 o 
  -8   1   3     2208.69     2405.72     26.79 o 
  -7   1   3     1478.74     1419.77     17.05 o 
  -6   1   3       23.13       46.89      2.44 o 
  -5   1   3      120.43       84.59      2.51 o 
  -4   1   3      767.79      786.19      9.13 o 
  -3   1   3     4064.06     4256.19     39.01 o 
  -2   1   3     6193.83     6543.21     64.34 o 
  -1   1   3      223.92      200.31      3.81 o 
   0   1   3     1333.21     1288.63     13.69 o 
   1   1   3     1534.00     1473.04     15.51 o 
   2   1   3     1370.06     1318.75     15.86 o 
   3   1   3      801.72      741.54      9.53 o 
   4   1   3      139.99      100.97      3.30 o 
   5   1   3     1431.36     1433.97     18.14 o 
   6   1   3      924.51      950.24     12.46 o 
   7   1   3     1309.93     1315.66     16.17 o 
   8   1   3     1003.52     1003.32     13.77 o 
   9   1   3       32.87       34.18      4.67 o 
  10   1   3       32.34       31.05      3.21 o 
  11   1   3      651.33      634.78     16.55 o 
  12   1   3      445.32      459.45     18.29 o 
  13   1   3      355.50      366.99     17.24 o 
  14   1   3       13.00       21.47      9.04 o 
 -17   2   3       29.85       26.47     10.62 o 
 -16   2   3       16.76       19.08     10.53 o 
 -15   2   3        4.25       -0.05      7.87 o 
 -14   2   3        9.48       10.11      4.57 o 
 -13   2   3        2.12       -1.14      3.64 o 
 -12   2   3      452.46      480.80     13.73 o 
 -11   2   3      601.74      573.72     14.56 o 
 -10   2   3      127.18      127.26      5.45 o 
  -9   2   3       52.78       50.10      3.07 o 
  -8   2   3       20.76       23.89      2.32 o 
  -7   2   3       68.51       72.57      3.15 o 
  -6   2   3       48.60       61.80      2.80 o 
  -5   2   3      225.20      252.03      4.31 o 
  -4   2   3     1513.48     1645.24     16.81 o 
  -3   2   3      778.66      892.97     11.22 o 
  -2   2   3     3237.07     3551.63     33.18 o 
  -1   2   3       17.63       18.58      1.55 o 
   0   2   3     2433.70     2663.95     28.51 o 
   1   2   3       62.76       71.44      3.14 o 
   2   2   3       57.14       64.17      3.75 o 
   3   2   3      904.04     1026.10     12.11 o 
   4   2   3      138.13      158.78      4.07 o 
   5   2   3       11.85       10.50      1.82 o 
   6   2   3        7.94        7.19      1.88 o 
   7   2   3      186.94      193.88      5.28 o 
   8   2   3      169.35      167.00      7.77 o 
   9   2   3      137.65      132.03      6.20 o 
  10   2   3      109.72       97.11      7.19 o 
  11   2   3        0.39       -0.91      3.17 o 
  12   2   3       21.61       23.30      5.35 o 
  13   2   3        7.37       -4.26      4.26 o 
  14   2   3       12.48        9.08      8.73 o 
 -17   3   3      227.11      248.34     15.83 o 
 -16   3   3      189.26      182.21     10.71 o 
 -15   3   3      481.20      481.53     40.99 o 
 -14   3   3        7.52       14.10      4.92 o 
 -13   3   3       14.97       18.18      4.71 o 
 -12   3   3     2639.98     2453.94     39.88 o 
 -11   3   3     2074.91     2023.91     39.71 o 
 -10   3   3      547.75      526.74     11.43 o 
  -9   3   3      627.70      649.87     12.44 o 
  -8   3   3      736.91      701.70     10.66 o 
  -7   3   3     1048.33     1081.44     14.15 o 
  -6   3   3      564.07      533.38      8.45 o 
  -5   3   3     1140.73     1166.20     12.93 o 
  -4   3   3     1575.20     1439.33     16.71 o 
  -3   3   3     1819.64     1793.91     18.36 o 
  -2   3   3     8340.24     8639.11     77.03 o 
  -1   3   3     3710.21     3841.25     35.96 o 
   0   3   3     3827.23     4006.98     37.43 o 
   1   3   3     8845.15     9232.62     90.55 o 
   2   3   3      691.87      667.97     11.18 o 
   3   3   3       28.25       10.17      1.83 o 
   4   3   3     2052.21     2001.24     21.09 o 
   5   3   3      759.41      710.00      9.84 o 
   6   3   3      397.07      379.30      8.10 o 
   7   3   3     1619.95     1575.23     20.82 o 
   8   3   3     3335.60     3268.42     42.96 o 
   9   3   3     1054.87     1052.02     22.05 o 
  10   3   3      162.59      167.66      9.53 o 
  11   3   3      490.07      464.26     12.53 o 
  12   3   3      618.68      647.57     18.10 o 
  13   3   3      283.34      280.01     26.99 o 
  14   3   3      378.90      372.49     17.72 o 
 -17   4   3        4.89        3.98      6.28 o 
 -16   4   3       10.83        8.76      7.01 o 
 -15   4   3       20.32       19.25     19.37 o 
 -14   4   3        2.76        2.97      4.20 o 
 -13   4   3      254.74      249.31     10.84 o 
 -12   4   3       13.08       22.04      4.69 o 
 -11   4   3      112.97      115.48      6.14 o 
 -10   4   3       71.74       68.79      7.10 o 
  -9   4   3       70.73       76.12      4.78 o 
  -8   4   3      264.04      262.01      8.98 o 
  -7   4   3      742.47      764.90     13.39 o 
  -6   4   3      162.32      182.62      4.72 o 
  -5   4   3        0.77       -0.28      1.54 o 
  -4   4   3      642.97      685.64      9.30 o 
  -3   4   3      294.30      360.62      5.95 o 
  -2   4   3      128.83      170.29      4.00 o 
  -1   4   3      585.85      689.84      9.72 o 
   0   4   3       71.80       72.81      4.09 o 
   1   4   3     1141.35     1146.51     15.02 o 
   2   4   3      428.22      485.38      9.38 o 
   3   4   3        6.67        6.58      2.37 o 
   4   4   3      356.51      377.11      7.69 o 
   5   4   3      195.28      202.11      8.63 o 
   6   4   3       11.39       16.48      2.71 o 
   7   4   3       22.46       16.35      3.52 o 
   8   4   3        4.19       -2.71      2.71 o 
   9   4   3        3.23        2.98      2.68 o 
  10   4   3        3.79        1.88      3.13 o 
  11   4   3       28.85       24.68      8.73 o 
  12   4   3        0.04       -0.16      4.48 o 
  13   4   3        4.56       10.78      5.18 o 
  14   4   3       11.45       15.42      7.67 o 
 -16   5   3      194.84      185.51     14.01 o 
 -15   5   3      266.70      230.23     21.47 o 
 -14   5   3      191.19      207.13     13.93 o 
 -13   5   3        4.01       -0.84      4.12 o 
 -12   5   3       19.51       25.17      5.05 o 
 -11   5   3      925.27      923.00     17.34 o 
 -10   5   3      492.91      447.65     11.22 o 
  -9   5   3      701.97      658.99     16.92 o 
  -8   5   3     1612.35     1565.22     23.22 o 
  -7   5   3      712.34      647.93     12.50 o 
  -6   5   3     2558.72     2689.94     34.41 o 
  -5   5   3     1545.19     1549.51     18.60 o 
  -4   5   3      234.99      222.45      4.83 o 
  -3   5   3     1333.92     1355.57     15.33 o 
  -2   5   3      810.95      762.12      9.95 o 
  -1   5   3       42.52       26.32      2.76 o 
   0   5   3      517.82      520.93      7.42 o 
   1   5   3     1901.18     1848.03     22.33 o 
   2   5   3     1707.64     1592.84     20.02 o 
   3   5   3      824.38      792.70     12.32 o 
   4   5   3     1440.06     1468.71     21.13 o 
   5   5   3     1319.49     1301.01     20.94 o 
   6   5   3      390.50      379.23     14.68 o 
   7   5   3     1807.93     1706.55     26.44 o 
   8   5   3      605.64      590.61     16.08 o 
   9   5   3       20.83       11.28      3.63 o 
  10   5   3       20.87       20.64      5.10 o 
  11   5   3      410.50      434.82     15.00 o 
  12   5   3       77.79       79.00      7.92 o 
  13   5   3      180.98      168.70     10.85 o 
 -16   6   3        0.00       -2.01      6.49 o 
 -15   6   3        0.14       -3.78      5.89 o 
 -14   6   3       15.62       15.85      6.94 o 
 -13   6   3        4.60        9.42     12.92 o 
 -12   6   3       24.53       18.43      5.02 o 
 -11   6   3        4.09        1.96      3.30 o 
 -10   6   3      149.41      129.98      6.39 o 
  -9   6   3       50.59       52.46      4.60 o 
  -8   6   3      723.81      748.76     14.54 o 
  -7   6   3      180.22      188.98      6.88 o 
  -6   6   3       13.87       11.20      3.61 o 
  -5   6   3       57.17       58.58      3.45 o 
  -4   6   3        1.16       -0.70      1.56 o 
  -3   6   3      215.94      205.88      4.89 o 
  -2   6   3       86.70      107.44      3.64 o 
  -1   6   3       96.10       90.60      5.45 o 
   0   6   3       98.06       75.91      3.80 o 
   1   6   3       46.20       55.14      4.24 o 
   2   6   3     1056.96     1006.11     20.49 o 
   3   6   3       86.85       88.70      4.80 o 
   4   6   3      159.70      156.82      6.69 o 
   5   6   3        0.47        2.54      3.03 o 
   6   6   3        0.36        0.40      2.78 o 
   7   6   3        2.31       -1.29      2.90 o 
   8   6   3        8.75        6.95      4.64 o 
   9   6   3       23.50       23.80      4.45 o 
  10   6   3       39.29       38.98      6.35 o 
  11   6   3        0.85        7.53      7.61 o 
  12   6   3       26.10       40.79      6.94 o 
  13   6   3        2.32        4.14      5.61 o 
 -15   7   3      299.73      292.89     17.11 o 
 -14   7   3      465.54      519.30     30.55 o 
 -13   7   3      259.68      336.22     16.64 o 
 -12   7   3      323.75      327.37     13.00 o 
 -11   7   3      602.62      589.42     16.74 o 
 -10   7   3      209.02      217.08      9.91 o 
  -9   7   3      634.45      589.76     13.17 o 
  -8   7   3      327.36      334.75     11.83 o 
  -7   7   3        3.71        3.12      2.81 o 
  -6   7   3       40.36       41.77      4.05 o 
  -5   7   3      443.15      444.34     12.56 o 
  -4   7   3     1085.13     1062.41     17.23 o 
  -3   7   3     1416.95     1356.25     16.23 o 
  -2   7   3      936.99      998.33     14.58 o 
  -1   7   3      901.51      896.00     13.75 o 
   0   7   3      174.85      160.22      6.37 o 
   1   7   3      880.14      894.51     14.19 o 
   2   7   3      749.23      756.80     12.64 o 
   3   7   3        8.74       10.20      3.30 o 
   4   7   3      162.83      150.76     10.52 o 
   5   7   3      165.45      172.23      7.53 o 
   6   7   3      253.65      251.49      9.03 o 
   7   7   3      227.74      209.95      9.63 o 
   8   7   3      160.82      179.13      9.69 o 
   9   7   3      189.78      213.69     10.83 o 
  10   7   3      115.40      124.69      9.26 o 
  11   7   3      166.44      151.50     10.23 o 
  12   7   3      499.13      485.03     17.46 o 
 -14   8   3       58.80       61.32     10.26 o 
 -13   8   3        2.99        1.35      6.11 o 
 -12   8   3      168.38      174.14     13.36 o 
 -11   8   3      326.03      299.55     12.22 o 
 -10   8   3       14.53       11.45      7.27 o 
  -9   8   3        8.36        8.67      4.31 o 
  -8   8   3        0.39       -5.39      5.39 o 
  -7   8   3        2.59       -2.13      2.77 o 
  -6   8   3       15.59       10.01      3.21 o 
  -5   8   3      104.19      104.76      7.55 o 
  -4   8   3      607.21      631.96     13.10 o 
  -3   8   3      373.99      373.55     11.57 o 
  -2   8   3      154.72      137.71      6.82 o 
  -1   8   3        0.29       -1.97      2.30 o 
   0   8   3      103.26      113.79      7.54 o 
   1   8   3      544.54      530.66     19.07 o 
   2   8   3       22.46       25.38      4.01 o 
   3   8   3      598.03      554.00     13.00 o 
   4   8   3      134.25      128.59      7.63 o 
   5   8   3      135.39      135.27      7.17 o 
   6   8   3       63.06       64.65      7.57 o 
   7   8   3        3.61        2.21      3.56 o 
   8   8   3       47.83       49.74      6.69 o 
   9   8   3       55.71       59.75      7.18 o 
  10   8   3       33.27       24.88      6.21 o 
  11   8   3       10.79        1.89      6.15 o 
 -13   9   3       24.55       29.20      8.35 o 
 -12   9   3      120.87      109.48      9.06 o 
 -11   9   3      476.57      454.43     15.87 o 
 -10   9   3      107.70      124.51     12.69 o 
  -9   9   3       39.89       39.99      6.79 o 
  -8   9   3      378.11      402.34     13.53 o 
  -7   9   3      869.35      868.08     30.22 o 
  -6   9   3     1268.79     1266.86     58.23 o 
  -5   9   3      839.06      792.42     18.90 o 
  -4   9   3     1275.42     1262.58     21.25 o 
  -3   9   3      170.26      190.28      7.43 o 
  -2   9   3        3.41        1.63      3.37 o 
  -1   9   3      202.36      217.49     12.19 o 
   0   9   3      470.90      470.63     11.69 o 
   1   9   3      799.32      807.19     16.24 o 
   2   9   3      400.86      420.90     11.50 o 
   3   9   3      575.89      557.18     20.61 o 
   4   9   3     1438.61     1398.70     24.26 o 
   5   9   3      575.62      556.67     14.21 o 
   6   9   3      226.77      224.33      9.55 o 
   7   9   3      495.03      507.93     14.14 o 
   8   9   3      288.41      299.82     15.67 o 
   9   9   3      313.58      324.18     13.95 o 
  10   9   3       20.26       18.57      6.18 o 
 -12  10   3        3.94        5.14      6.93 o 
 -11  10   3       69.72       71.14      8.07 o 
 -10  10   3       64.57       59.91      7.37 o 
  -9  10   3       13.83       13.56      6.73 o 
  -8  10   3        0.00       -4.80      5.03 o 
  -7  10   3      213.53      233.93     14.26 o 
  -6  10   3       18.92       23.82      6.54 o 
  -5  10   3        5.33        7.65      7.69 o 
  -4  10   3        0.18        2.39      5.08 o 
  -3  10   3       11.58        3.05      2.38 o 
  -2  10   3       32.50       30.09      4.30 o 
  -1  10   3       13.13        6.94      6.32 o 
   0  10   3       12.90       11.66      4.46 o 
   1  10   3       42.38       35.21      4.66 o 
   2  10   3       18.72       15.30      4.17 o 
   3  10   3       95.34       80.32      8.04 o 
   4  10   3      120.19      118.32      7.43 o 
   5  10   3        0.33       -3.49      3.49 o 
   6  10   3      324.88      322.29     11.61 o 
   7  10   3        0.00        1.81      4.73 o 
   8  10   3        1.04        1.96      5.29 o 
   9  10   3       21.54       25.93      6.62 o 
 -10  11   3       26.90       16.18     10.98 o 
  -9  11   3       59.89       64.35     10.11 o 
  -8  11   3       36.34       36.05      8.52 o 
  -7  11   3       13.74       28.43     12.10 o 
  -6  11   3      731.02      755.47     25.43 o 
  -5  11   3     1679.34     1617.53     40.11 o 
  -4  11   3      139.91      145.81     11.55 o 
  -3  11   3       79.38       92.43     15.34 o 
  -2  11   3      218.92      232.83     23.19 o 
  -1  11   3      209.15      228.77     15.63 o 
   0  11   3      192.21      199.69     13.63 o 
   1  11   3      574.32      587.67     17.44 o 
   2  11   3      832.43      853.19     22.08 o 
   3  11   3      194.04      212.39      9.45 o 
   4  11   3      112.80      114.05      7.81 o 
   5  11   3      247.95      246.95     10.58 o 
   6  11   3       96.11       92.96      7.46 o 
   7  11   3       87.24       95.15      9.14 o 
  -8  12   3        0.79       -6.26      6.26 o 
  -7  12   3        4.93        2.05      6.70 o 
  -6  12   3       47.76       37.70      8.58 o 
  -5  12   3       14.15        7.02      6.51 o 
  -4  12   3        1.38       11.24     10.09 o 
  -3  12   3        2.50       -8.46      8.46 o 
  -2  12   3        4.53       10.16      6.90 o 
  -1  12   3       20.78       21.56      8.35 o 
   0  12   3        0.03        0.65      6.50 o 
   1  12   3      128.69      134.43     12.46 o 
   2  12   3       55.94       56.13      9.17 o 
   3  12   3        6.44        5.44      5.50 o 
   4  12   3        6.87        1.19      4.27 o 
   5  12   3        0.03        4.73      4.79 o 
  -4  13   3      394.34      364.54     29.27 o 
  -3  13   3       80.52       80.36     17.54 o 
  -2  13   3       42.39       40.11     14.55 o 
  -1  13   3        1.57       14.07      9.39 o 
   0  13   3       62.54       84.77     11.73 o 
   1  13   3      223.03      242.32     17.28 o 
 -17   0   4      229.43      200.52     20.50 o 
 -16   0   4      716.66      693.68     35.35 o 
 -15   0   4      276.77      272.06     21.91 o 
 -14   0   4       31.66       27.68     10.40 o 
 -13   0   4      192.49      205.06     11.55 o 
 -12   0   4       58.65       47.97      6.30 o 
 -11   0   4      357.26      343.65     12.88 o 
 -10   0   4      289.80      252.34     16.44 o 
  -9   0   4     4599.82     4679.66     77.63 o 
  -8   0   4     3285.80     3229.96    100.04 o 
  -7   0   4       35.75       49.29      3.48 o 
  -6   0   4     1653.09     1726.89     27.60 o 
  -5   0   4      316.71      277.53      7.15 o 
  -4   0   4        8.60        4.78      3.01 o 
  -3   0   4      393.39      396.31      8.79 o 
  -2   0   4     1329.78     1181.14     18.76 o 
  -1   0   4      808.37      833.68     14.59 o 
   0   0   4      177.43      153.55      5.43 o 
   1   0   4       11.27       18.40      2.65 o 
   2   0   4      749.76      647.84     12.82 o 
   3   0   4      405.52      351.85      9.06 o 
   4   0   4     1172.42     1108.63     19.63 o 
   5   0   4     1221.35     1154.08     20.67 o 
   6   0   4      879.71      838.46     17.00 o 
   7   0   4     1195.19     1171.50     21.93 o 
   8   0   4      674.39      667.74     15.65 o 
   9   0   4        3.87        1.82      3.54 o 
  10   0   4      914.58      905.01     25.93 o 
  12   0   4      284.69      269.72     20.94 o 
 -17   1   4       22.39       26.42     13.29 o 
 -16   1   4        0.46        4.72      6.70 o 
 -15   1   4       42.59       47.99      8.44 o 
 -14   1   4      109.10       95.76      7.59 o 
 -13   1   4       81.49       78.67      6.48 o 
 -12   1   4      273.50      265.56     10.28 o 
 -11   1   4       21.48       17.99      4.42 o 
 -10   1   4      481.16      477.95     10.48 o 
  -9   1   4       51.55       45.92      3.66 o 
  -8   1   4      430.74      508.23      8.66 o 
  -7   1   4      369.97      379.21      6.60 o 
  -6   1   4       16.29       18.63      2.00 o 
  -5   1   4      131.25      151.60      3.79 o 
  -4   1   4       44.81       62.44      3.77 o 
  -3   1   4      317.02      395.29      6.21 o 
  -2   1   4     1204.32     1329.08     21.96 o 
  -1   1   4      294.84      289.40      5.72 o 
   0   1   4      224.40      273.34      5.18 o 
   1   1   4      249.60      275.61      5.26 o 
   2   1   4      225.03      243.50      5.08 o 
   3   1   4     1351.63     1421.47     16.34 o 
   4   1   4       55.46       54.35      3.53 o 
   5   1   4       74.00       68.67      3.33 o 
   6   1   4        0.03        3.73      2.29 o 
   7   1   4        8.49        5.39      1.75 o 
   8   1   4      407.56      401.58      9.79 o 
   9   1   4      450.76      442.41     10.16 o 
  10   1   4        5.00        8.82      3.12 o 
  11   1   4        2.28       -0.20      3.41 o 
  12   1   4        3.85        3.19      3.71 o 
  13   1   4        1.77        9.52      9.48 o 
 -17   2   4      181.15      180.09     14.16 o 
 -16   2   4      447.24      436.35     53.53 o 
 -15   2   4      339.36      358.08     13.38 o 
 -14   2   4      228.78      255.23     11.02 o 
 -13   2   4     1472.29     1371.32     26.80 o 
 -12   2   4      397.09      390.13     12.54 o 
 -11   2   4      473.64      422.34     12.62 o 
 -10   2   4      797.43      778.28     14.05 o 
  -9   2   4     1556.91     1471.68     18.82 o 
  -8   2   4     1172.77     1168.18     15.56 o 
  -7   2   4     1082.04     1047.96     14.13 o 
  -6   2   4      361.82      360.65      6.47 o 
  -5   2   4      708.47      596.20      8.15 o 
  -4   2   4       71.55       53.93      2.64 o 
  -3   2   4    10913.02    11129.95     98.78 o 
  -2   2   4     4972.40     5095.79     47.22 o 
  -1   2   4       73.52       41.95      2.29 o 
   0   2   4      363.38      331.99      5.76 o 
   1   2   4     1379.60     1305.69     14.86 o 
   2   2   4     1481.88     1492.68     16.72 o 
   3   2   4     1452.08     1447.26     16.58 o 
   4   2   4     2515.19     2470.58     28.55 o 
   5   2   4     1766.49     1754.10     19.97 o 
   6   2   4      721.28      685.94     10.56 o 
   7   2   4      183.90      169.23      6.14 o 
   8   2   4      259.83      238.58      8.00 o 
   9   2   4       50.77       56.01      6.08 o 
  10   2   4      890.81      839.14     17.51 o 
  11   2   4      390.83      397.63     12.03 o 
  12   2   4      385.66      395.72     14.31 o 
  13   2   4      292.02      298.29     13.08 o 
 -17   3   4      103.50      108.93     12.14 o 
 -16   3   4        4.52       -4.49      4.49 o 
 -15   3   4        1.50        2.14      4.78 o 
 -14   3   4       73.02       66.21      6.77 o 
 -13   3   4      174.54      210.07      9.96 o 
 -12   3   4       42.52       45.14      5.57 o 
 -11   3   4        0.20       -3.33      3.33 o 
 -10   3   4       81.08       80.09      6.02 o 
  -9   3   4       45.56       46.54      4.03 o 
  -8   3   4      283.82      283.30      6.57 o 
  -7   3   4        3.76        5.22      1.90 o 
  -6   3   4       80.74       96.49      3.09 o 
  -5   3   4       12.72       17.75      1.80 o 
  -4   3   4       20.20       24.78      1.97 o 
  -3   3   4       78.88       74.56      2.89 o 
  -2   3   4     1025.96     1117.88     13.11 o 
  -1   3   4      140.05      144.67      3.89 o 
   0   3   4      107.38       90.98      3.11 o 
   1   3   4       34.90       34.82      2.71 o 
   2   3   4       68.54       79.13      4.02 o 
   3   3   4        1.11       -0.79      1.34 o 
   4   3   4      145.10      169.10      6.04 o 
   5   3   4      151.50      146.77      7.73 o 
   6   3   4       27.28       28.95      3.24 o 
   7   3   4      270.87      257.31     11.38 o 
   8   3   4       69.70       80.33      5.68 o 
   9   3   4      114.27      109.50      6.55 o 
  10   3   4       46.03       35.52      4.83 o 
  11   3   4       25.54       20.56      4.45 o 
  12   3   4       51.86       63.20      7.24 o 
  13   3   4        0.02        0.73      4.82 o 
 -17   4   4      471.03      459.48     25.21 o 
 -16   4   4      227.88      230.44     11.98 o 
 -15   4   4      238.24      233.20     11.50 o 
 -14   4   4      148.06      129.73      8.72 o 
 -13   4   4      227.81      216.27     17.96 o 
 -12   4   4     1041.42     1008.37     21.94 o 
 -11   4   4      319.12      318.93     11.17 o 
 -10   4   4      432.57      404.89     10.28 o 
  -9   4   4     1440.71     1419.11     21.89 o 
  -8   4   4     3014.74     2893.56     37.40 o 
  -7   4   4      645.59      657.78     10.64 o 
  -6   4   4     1120.48     1058.48     14.54 o 
  -5   4   4     1405.91     1384.45     17.13 o 
  -4   4   4     2145.90     2067.31     21.70 o 
  -3   4   4     1917.52     2043.35     21.50 o 
  -2   4   4     4977.50     4896.43     46.10 o 
  -1   4   4      983.77      918.02     13.24 o 
   0   4   4        8.72        4.64      1.52 o 
   1   4   4      558.23      532.51     10.85 o 
   2   4   4     3077.77     3090.69     34.74 o 
   3   4   4     2534.48     2476.86     29.18 o 
   4   4   4     1135.02     1097.47     16.10 o 
   5   4   4     1309.50     1235.46     17.74 o 
   6   4   4      707.08      679.11     12.29 o 
   7   4   4      419.84      387.23     10.89 o 
   8   4   4      240.81      246.97      9.11 o 
   9   4   4      832.82      825.62     22.99 o 
  10   4   4      507.83      516.17     13.67 o 
  11   4   4      361.69      361.22     13.72 o 
  12   4   4      107.70      118.69      9.08 o 
  13   4   4      303.08      323.44     14.27 o 
 -16   5   4       82.12       71.73     10.10 o 
 -15   5   4       87.32       86.07      8.22 o 
 -14   5   4      254.41      251.20     11.48 o 
 -13   5   4      131.72      125.75      9.66 o 
 -12   5   4      234.08      241.88     10.46 o 
 -11   5   4       19.19       20.74      4.08 o 
 -10   5   4        4.69        1.57      3.01 o 
  -9   5   4      480.75      459.07     11.14 o 
  -8   5   4      104.45      108.27      5.69 o 
  -7   5   4      411.47      437.57     13.75 o 
  -6   5   4       40.48       43.68      3.12 o 
  -5   5   4        0.05        0.63      1.62 o 
  -4   5   4      462.09      493.06      7.94 o 
  -3   5   4      265.07      274.94      5.69 o 
  -2   5   4       42.19       36.26      2.49 o 
  -1   5   4       57.22       48.74      3.20 o 
   0   5   4       76.80       87.05      4.61 o 
   1   5   4      330.43      363.63      8.08 o 
   2   5   4       30.05       31.34      3.05 o 
   3   5   4      500.05      475.52      9.54 o 
   4   5   4       52.25       50.99      3.79 o 
   5   5   4        8.44        6.58      3.24 o 
   6   5   4      298.39      295.08     14.96 o 
   7   5   4        6.00        4.91      3.22 o 
   8   5   4      151.65      127.35      8.02 o 
   9   5   4       44.68       41.41      5.25 o 
  10   5   4        6.40        3.32      3.73 o 
  11   5   4       31.14       22.93      6.51 o 
  12   5   4        0.00       -2.16      5.00 o 
 -15   6   4      146.81      160.92     18.47 o 
 -14   6   4      385.30      407.58     18.61 o 
 -13   6   4      177.45      179.45     17.35 o 
 -12   6   4      151.14      167.41      9.11 o 
 -11   6   4       48.07       68.84      7.22 o 
 -10   6   4      230.28      248.84      8.79 o 
  -9   6   4     2123.91     2010.12     29.37 o 
  -8   6   4       86.58       83.39      5.36 o 
  -7   6   4      202.65      185.58      9.24 o 
  -6   6   4      270.42      275.55      8.19 o 
  -5   6   4      185.72      176.39      6.51 o 
  -4   6   4      107.22      113.30      4.56 o 
  -3   6   4      385.63      370.52      6.97 o 
  -2   6   4      807.59      807.72     12.79 o 
  -1   6   4     1051.33     1022.42     15.09 o 
   0   6   4      328.62      300.96      7.43 o 
   1   6   4      724.62      690.73     13.17 o 
   2   6   4       63.62       56.11      3.92 o 
   3   6   4      159.44      173.07      6.51 o 
   4   6   4      865.81      889.69     19.39 o 
   5   6   4      186.16      194.20      8.44 o 
   6   6   4      421.44      406.88     11.37 o 
   7   6   4      194.10      219.07      8.89 o 
   8   6   4       47.81       53.87      5.58 o 
   9   6   4       26.80       32.05      5.17 o 
  10   6   4      297.00      300.89     13.02 o 
  11   6   4      309.99      277.53     13.12 o 
  12   6   4      155.32      146.57     10.79 o 
 -15   7   4       10.42       19.55      7.91 o 
 -14   7   4        6.29       -0.04      6.24 o 
 -13   7   4        7.60       14.27      6.78 o 
 -12   7   4       14.71       11.62      4.98 o 
 -11   7   4       36.87       37.49      4.89 o 
 -10   7   4        0.66       -1.19      3.13 o 
  -9   7   4        1.52        4.48      3.31 o 
  -8   7   4       35.54       46.23      5.43 o 
  -7   7   4        0.31        1.33      2.87 o 
  -6   7   4      362.52      348.91      9.47 o 
  -5   7   4        0.02        1.33      2.61 o 
  -4   7   4      205.75      218.28      7.51 o 
  -3   7   4       32.41       27.89      3.66 o 
  -2   7   4      127.43      118.00      4.95 o 
  -1   7   4      255.66      290.98     12.34 o 
   0   7   4      136.50      153.58      5.78 o 
   1   7   4       16.90       17.73      3.07 o 
   2   7   4      479.57      468.49     10.04 o 
   3   7   4        1.05        7.39      3.61 o 
   4   7   4        0.80        3.62      3.22 o 
   5   7   4        4.24       -0.79      3.09 o 
   6   7   4       64.53       65.99      5.78 o 
   7   7   4       36.83       42.28      5.23 o 
   8   7   4        0.19        6.16      3.99 o 
   9   7   4       31.68       29.82      5.25 o 
  10   7   4       38.02       35.90     10.72 o 
  11   7   4       20.47       15.50      6.33 o 
 -14   8   4      206.23      204.95     18.40 o 
 -13   8   4      245.57      242.36     43.90 o 
 -12   8   4      390.31      372.55     14.14 o 
 -11   8   4       35.80       34.08      6.12 o 
 -10   8   4      242.36      240.64     10.99 o 
  -9   8   4      279.35      274.17      9.33 o 
  -8   8   4      229.37      227.31      8.50 o 
  -7   8   4      274.35      279.79      9.09 o 
  -6   8   4      556.40      519.10     18.48 o 
  -5   8   4      139.50      120.36     10.09 o 
  -4   8   4      214.92      224.10      9.38 o 
  -3   8   4      756.92      820.71     15.84 o 
  -2   8   4     1553.15     1547.79     23.90 o 
  -1   8   4      152.32      155.10      5.96 o 
   0   8   4      582.32      554.81     11.15 o 
   1   8   4      452.40      455.45     11.75 o 
   2   8   4        2.53        3.34      3.14 o 
   3   8   4      228.53      256.44      9.25 o 
   4   8   4      255.85      255.86     10.56 o 
   5   8   4      301.97      308.63     12.60 o 
   6   8   4      538.61      541.02     14.34 o 
   7   8   4      270.89      263.62     14.13 o 
   8   8   4      222.58      229.91     11.11 o 
   9   8   4      288.34      299.73     14.11 o 
  10   8   4      179.09      199.48     12.06 o 
 -13   9   4       10.12       11.19      9.74 o 
 -12   9   4       47.55       52.75      7.47 o 
 -11   9   4       43.75       41.26      6.90 o 
 -10   9   4       66.30       62.85      7.15 o 
  -9   9   4        2.80        1.17      5.51 o 
  -8   9   4       16.82       20.75     10.93 o 
  -7   9   4        9.64        6.13      5.06 o 
  -6   9   4       65.52       51.51     19.70 o 
  -5   9   4      211.88      202.93     20.70 o 
  -4   9   4       32.30       24.27      4.87 o 
  -3   9   4      213.31      204.12      8.02 o 
  -2   9   4       36.58       40.57      5.21 o 
  -1   9   4        9.81        8.60      3.45 o 
   0   9   4       21.62       23.41      4.15 o 
   1   9   4        6.53        5.61      3.43 o 
   2   9   4       48.41       47.20      5.13 o 
   3   9   4        1.61        6.48      3.74 o 
   4   9   4        1.73        1.78      3.56 o 
   5   9   4       32.93       42.57      6.19 o 
   6   9   4       49.98       29.98      5.20 o 
   7   9   4       21.04        5.26      4.40 o 
   8   9   4       20.87       23.35      6.32 o 
   9   9   4       35.62       45.09      8.69 o 
 -11  10   4      296.67      302.66     17.17 o 
 -10  10   4      218.06      224.55     19.64 o 
  -9  10   4      652.79      706.92     25.13 o 
  -8  10   4      208.04      205.55     13.89 o 
  -7  10   4      425.28      433.08     18.69 o 
  -6  10   4      540.12      540.16     20.77 o 
  -5  10   4      352.17      351.80     12.85 o 
  -4  10   4      241.88      265.87     22.55 o 
  -3  10   4      480.11      454.58     17.90 o 
  -2  10   4      633.84      595.44     17.97 o 
  -1  10   4      580.23      582.15     16.98 o 
   0  10   4      280.85      264.98     11.41 o 
   1  10   4      502.31      531.97     13.88 o 
   2  10   4      412.44      439.26     12.83 o 
   3  10   4      729.76      713.00     16.92 o 
   4  10   4      614.58      589.29     17.98 o 
   5  10   4       31.01       36.09      5.74 o 
   6  10   4       38.83       32.58      6.60 o 
   7  10   4      284.80      277.28     11.64 o 
   8  10   4      477.35      544.65     18.90 o 
 -10  11   4       14.00       20.64     12.87 o 
  -9  11   4       94.20      111.20     11.90 o 
  -8  11   4       35.23       23.03     10.60 o 
  -7  11   4      135.23      119.78     16.73 o 
  -6  11   4      240.50      268.21     16.99 o 
  -5  11   4       21.44       16.35      7.20 o 
  -4  11   4       22.33       15.26      9.15 o 
  -3  11   4       31.73       17.19     10.84 o 
  -2  11   4       68.62       64.39     11.95 o 
  -1  11   4        1.01        0.50      4.25 o 
   0  11   4        1.18        3.43      4.77 o 
   1  11   4       29.34       23.41      6.05 o 
   2  11   4        8.11       14.42      6.51 o 
   3  11   4       33.42       27.19      7.56 o 
   4  11   4      135.96      142.58      9.68 o 
   5  11   4        9.22        9.78      4.75 o 
   6  11   4        9.87        7.71      5.85 o 
  -7  12   4        6.20       13.18      7.46 o 
  -6  12   4      175.30      168.34     13.88 o 
  -5  12   4      170.48      188.70     21.91 o 
  -4  12   4       96.75       89.57     17.15 o 
  -3  12   4       89.70       59.07     15.03 o 
  -2  12   4      230.21      208.19     22.57 o 
  -1  12   4      284.29      329.07     18.23 o 
   0  12   4      285.31      325.79     23.70 o 
   1  12   4      115.22      133.16     10.00 o 
   2  12   4       33.77       30.46      6.95 o 
   3  12   4       34.46       31.96      7.37 o 
 -17   1   5       23.53       26.24      8.79 o 
 -16   1   5      181.84      195.81     14.38 o 
 -15   1   5       55.06       78.27      9.89 o 
 -14   1   5       38.80       43.90      6.08 o 
 -13   1   5      500.52      465.34     14.68 o 
 -12   1   5     1618.28     1525.16     28.15 o 
 -11   1   5      771.01      731.44     14.29 o 
 -10   1   5      139.49      139.40      6.30 o 
  -9   1   5      471.77      474.89     10.47 o 
  -8   1   5      103.61       99.06      4.40 o 
  -7   1   5       29.60       18.79      2.40 o 
  -6   1   5      757.85      767.06     10.29 o 
  -5   1   5     1567.10     1555.56     17.33 o 
  -4   1   5     2909.12     2882.59     28.84 o 
  -3   1   5     1493.91     1420.97     16.14 o 
  -2   1   5      262.69      222.96      9.05 o 
  -1   1   5      893.13      875.15     11.42 o 
   0   1   5     1371.34     1384.62     16.14 o 
   1   1   5      820.41      801.46     11.03 o 
   2   1   5       40.74       64.83      3.16 o 
   3   1   5      257.38      227.25      5.59 o 
   4   1   5     1580.57     1536.28     18.48 o 
   5   1   5      655.44      653.70     10.60 o 
   6   1   5     1046.63     1022.31     14.43 o 
   7   1   5      684.50      692.76     13.01 o 
   8   1   5       71.12       74.35      4.91 o 
   9   1   5      156.01      171.11      9.13 o 
  10   1   5      172.55      179.61      8.39 o 
  11   1   5      348.10      355.35     13.87 o 
  12   1   5      161.50      141.74     10.18 o 
 -17   2   5        6.90        9.82      8.08 o 
 -16   2   5       55.19       53.29      9.54 o 
 -15   2   5        6.95        8.52      4.88 o 
 -14   2   5       10.03        4.49      4.60 o 
 -13   2   5        5.45        1.57      3.95 o 
 -12   2   5       34.31       40.01      5.37 o 
 -11   2   5      306.50      306.60     14.56 o 
 -10   2   5        3.72        6.66      2.89 o 
  -9   2   5      234.42      234.77      9.94 o 
  -8   2   5        0.21        0.17      2.30 o 
  -7   2   5       75.45       81.36      3.82 o 
  -6   2   5      114.15      124.36      3.88 o 
  -5   2   5        8.97       11.63      1.89 o 
  -4   2   5      189.36      202.56      5.28 o 
  -3   2   5      328.08      339.13      6.28 o 
  -2   2   5      708.02      755.18     10.33 o 
  -1   2   5       92.87       95.16      3.50 o 
   0   2   5       51.87       56.01      2.87 o 
   1   2   5       34.18       37.37      3.01 o 
   2   2   5        0.81        2.54      1.74 o 
   3   2   5        6.12        5.75      1.99 o 
   4   2   5        0.59        1.06      2.24 o 
   5   2   5       66.03       66.23      4.22 o 
   6   2   5        1.61       -0.79      1.97 o 
   7   2   5        6.65        4.67      2.71 o 
   8   2   5      541.82      531.86     11.61 o 
   9   2   5      229.34      241.61      9.37 o 
  10   2   5        0.72        0.22      3.67 o 
  11   2   5        0.23        0.46      3.76 o 
  12   2   5        5.98        2.19      4.30 o 
 -17   3   5      273.73      257.47     22.92 o 
 -16   3   5      303.94      307.98     14.59 o 
 -15   3   5      130.56      152.98      9.52 o 
 -14   3   5      603.71      601.05     17.20 o 
 -13   3   5      526.68      531.34     15.57 o 
 -12   3   5      413.40      383.63     15.98 o 
 -11   3   5     1245.93     1191.41     28.36 o 
 -10   3   5     1252.08     1183.45     26.98 o 
  -9   3   5     1621.68     1589.77     20.67 o 
  -8   3   5      852.98      869.12     13.33 o 
  -7   3   5      663.40      649.62     10.93 o 
  -6   3   5     1165.03     1110.81     17.10 o 
  -5   3   5      542.27      540.32     14.90 o 
  -4   3   5     4662.71     4703.57     44.86 o 
  -3   3   5     5215.25     5252.79     49.54 o 
  -2   3   5      188.60      147.75      4.45 o 
  -1   3   5      749.83      735.52     10.33 o 
   0   3   5     1031.48      969.01     12.76 o 
   1   3   5      280.60      235.26      6.44 o 
   2   3   5     1151.90     1139.18     16.48 o 
   3   3   5     1385.79     1391.98     19.28 o 
   4   3   5     1275.79     1269.01     20.96 o 
   5   3   5      925.37      923.71     15.83 o 
   6   3   5     1801.99     1749.12     23.94 o 
   7   3   5      730.58      707.70     18.59 o 
   8   3   5      112.63      118.01      6.91 o 
   9   3   5        2.69        0.87      3.51 o 
  10   3   5      482.56      465.15     16.67 o 
  11   3   5      205.02      228.08     12.49 o 
  12   3   5      291.94      305.45     13.47 o 
 -16   4   5       39.86       35.22      6.80 o 
 -15   4   5        1.94       -4.12      4.12 o 
 -14   4   5        2.40       -2.42      4.23 o 
 -13   4   5      408.84      392.28     13.69 o 
 -12   4   5       47.21       42.76      5.67 o 
 -11   4   5       85.82       67.74      8.71 o 
 -10   4   5      180.28      179.00      8.56 o 
  -9   4   5      926.80      922.99     16.84 o 
  -8   4   5        0.04       -2.45      2.45 o 
  -7   4   5        2.36        4.68      2.32 o 
  -6   4   5       72.15       75.48      4.22 o 
  -5   4   5      147.55      149.20      4.43 o 
  -4   4   5      100.63       88.78      3.59 o 
  -3   4   5     1382.65     1454.06     18.82 o 
  -2   4   5        9.65        3.56      1.95 o 
  -1   4   5      577.93      578.26      9.01 o 
   0   4   5        2.35       -0.12      2.21 o 
   1   4   5        6.38        5.41      2.31 o 
   2   4   5      579.09      604.69     12.83 o 
   3   4   5       89.52       81.28      4.51 o 
   4   4   5       13.68       23.02      3.51 o 
   5   4   5        0.03        4.62      2.63 o 
   6   4   5       89.11       91.40      6.01 o 
   7   4   5        9.19        3.32      3.54 o 
   8   4   5       55.24       41.25      5.23 o 
   9   4   5       23.40       24.22      4.82 o 
  10   4   5       60.08       61.55      6.22 o 
  11   4   5        0.79       -2.03      5.43 o 
  12   4   5        1.61       -4.47      4.82 o 
 -16   5   5      325.52      340.86     14.49 o 
 -15   5   5       93.28      111.30      9.13 o 
 -14   5   5        5.90        6.04      5.05 o 
 -13   5   5      802.34      815.11     39.02 o 
 -12   5   5      865.40      833.21     19.98 o 
 -11   5   5      127.30      122.66      7.97 o 
 -10   5   5      896.89      904.89     17.24 o 
  -9   5   5      327.40      357.88     10.07 o 
  -8   5   5      226.66      248.53      8.37 o 
  -7   5   5      545.87      554.14     14.30 o 
  -6   5   5      201.81      187.90      5.88 o 
  -5   5   5      824.68      770.50     12.43 o 
  -4   5   5     1488.54     1434.06     17.15 o 
  -3   5   5     1223.27     1196.51     15.02 o 
  -2   5   5      648.23      664.27     17.54 o 
  -1   5   5      778.86      789.73     12.91 o 
   0   5   5     2222.27     2145.59     30.06 o 
   1   5   5      497.58      509.27     14.22 o 
   2   5   5        9.80       13.27      2.98 o 
   3   5   5      586.39      542.65     11.64 o 
   4   5   5      229.79      218.48     10.10 o 
   5   5   5      356.71      350.56     10.58 o 
   6   5   5      639.82      616.74     14.72 o 
   7   5   5      352.28      370.42     11.50 o 
   8   5   5      285.08      317.40     15.25 o 
   9   5   5      346.07      315.66     11.37 o 
  10   5   5      205.10      202.81      9.78 o 
  11   5   5      274.35      269.13     13.22 o 
 -15   6   5      110.24      158.67     10.46 o 
 -14   6   5       99.68      108.73      9.14 o 
 -13   6   5        2.51        9.43      4.81 o 
 -12   6   5       67.99       52.48      6.62 o 
 -11   6   5        0.01       -3.58      3.58 o 
 -10   6   5      117.82      111.63      6.46 o 
  -9   6   5        1.58       -2.90      2.90 o 
  -8   6   5      135.41      118.94      7.20 o 
  -7   6   5       27.66       23.63      6.11 o 
  -6   6   5       45.07       40.56      4.98 o 
  -5   6   5      590.21      605.93     10.93 o 
  -4   6   5       90.98       91.19      4.49 o 
  -3   6   5      264.34      281.42      7.35 o 
  -2   6   5      354.16      333.67      8.09 o 
  -1   6   5       58.01       66.21      4.17 o 
   0   6   5      807.62      781.07     15.20 o 
   1   6   5        1.38        1.42      2.55 o 
   2   6   5     1756.36     1648.32     22.58 o 
   3   6   5      717.95      686.17     12.83 o 
   4   6   5        0.51       -2.06      3.06 o 
   5   6   5       21.58       24.29      4.34 o 
   6   6   5        0.22       -1.79      3.89 o 
   7   6   5        2.78        9.14      4.02 o 
   8   6   5       19.36       14.88      4.58 o 
   9   6   5        5.59        9.09      4.41 o 
  10   6   5        3.99       -1.69      4.21 o 
 -14   7   5        2.39        3.05      6.44 o 
 -13   7   5       50.13       51.21      6.86 o 
 -12   7   5      357.19      338.53     12.89 o 
 -11   7   5      234.39      242.55      9.39 o 
 -10   7   5      118.86      117.83      6.86 o 
  -9   7   5       54.94       64.21      6.39 o 
  -8   7   5      237.77      236.74      8.61 o 
  -7   7   5      961.46      926.00     17.40 o 
  -6   7   5      664.42      647.72     20.58 o 
  -5   7   5      477.94      446.44     13.17 o 
  -4   7   5       23.55       25.63      4.65 o 
  -3   7   5        4.07        0.99      2.43 o 
  -2   7   5        7.47       10.55      3.31 o 
  -1   7   5      315.36      312.86      8.27 o 
   0   7   5     1666.12     1671.17     25.43 o 
   1   7   5      340.04      335.36      8.71 o 
   2   7   5      261.79      242.21      8.85 o 
   3   7   5      601.55      599.09     14.22 o 
   4   7   5      297.37      298.30     10.23 o 
   5   7   5      145.81      164.21     13.01 o 
   6   7   5      277.35      282.56     10.47 o 
   7   7   5      237.39      223.59      9.80 o 
   8   7   5      105.91       97.12      7.46 o 
   9   7   5        4.39        4.42      4.51 o 
  10   7   5      174.96      164.44     13.96 o 
 -14   8   5       79.63       73.26     15.34 o 
 -13   8   5       70.02       53.30     11.09 o 
 -12   8   5        0.49       -6.95      8.55 o 
 -11   8   5        9.33        6.19      4.07 o 
 -10   8   5       27.37       24.60      4.57 o 
  -9   8   5       57.99       60.57      6.44 o 
  -8   8   5      136.46      129.81      8.22 o 
  -7   8   5       65.10       65.31      6.51 o 
  -6   8   5        8.16        7.60      3.93 o 
  -5   8   5        7.37        7.65      3.95 o 
  -4   8   5       80.38       64.75      6.40 o 
  -3   8   5       11.47        7.82      3.80 o 
  -2   8   5       30.04       32.63      3.66 o 
  -1   8   5       87.94       81.07      5.29 o 
   0   8   5       18.82       25.02      3.64 o 
   1   8   5        0.05       -1.29      4.23 o 
   2   8   5        0.92        3.57      3.41 o 
   3   8   5       40.07       42.31      5.29 o 
   4   8   5      137.35      130.61      7.71 o 
   5   8   5      108.75      101.08      7.06 o 
   6   8   5        0.38       -3.50      3.54 o 
   7   8   5        4.18        4.38      4.20 o 
   8   8   5       79.74       86.38      7.50 o 
   9   8   5       50.53       61.13      8.20 o 
 -12   9   5      198.88      202.10     24.27 o 
 -11   9   5       41.52       73.00     15.47 o 
 -10   9   5      314.87      327.35     16.93 o 
  -9   9   5      407.18      415.54     14.52 o 
  -8   9   5      277.85      285.90     12.17 o 
  -7   9   5      322.83      353.06     12.90 o 
  -6   9   5      923.85      891.71     21.21 o 
  -5   9   5      396.99      421.21     15.64 o 
  -4   9   5       95.17      115.69      7.88 o 
  -3   9   5      583.90      567.96     16.06 o 
  -2   9   5      627.94      578.70     20.42 o 
  -1   9   5      227.12      216.73     16.05 o 
   0   9   5      443.16      436.84     13.91 o 
   1   9   5      648.00      612.99     14.90 o 
   2   9   5      353.63      334.54     11.21 o 
   3   9   5      112.24      128.21      7.72 o 
   4   9   5       22.85       25.19      5.00 o 
   5   9   5      173.82      177.14      9.26 o 
   6   9   5      119.79      113.77      8.03 o 
   7   9   5      357.45      371.57     13.19 o 
   8   9   5      225.66      236.01     13.65 o 
 -11  10   5        9.57        5.15      7.34 o 
 -10  10   5       31.06       19.09      7.84 o 
  -9  10   5        0.62       -6.03      6.03 o 
  -8  10   5       17.79       22.97      7.74 o 
  -7  10   5       11.15        3.44      9.63 o 
  -6  10   5        0.46       -6.92      6.92 o 
  -5  10   5       55.91       45.29      6.31 o 
  -4  10   5        1.25        1.28      4.24 o 
  -3  10   5        0.22       -3.82      3.82 o 
  -2  10   5       18.62       20.14      4.78 o 
  -1  10   5      106.54       84.59      7.73 o 
   0  10   5       94.28       95.22     10.12 o 
   1  10   5        2.50       -4.09      4.09 o 
   2  10   5       59.84       70.26      6.49 o 
   3  10   5       67.76       68.03      6.56 o 
   4  10   5       34.07       23.75      5.38 o 
   5  10   5        0.24        0.37      4.38 o 
   6  10   5       40.90       37.61      6.28 o 
  -9  11   5      304.39      321.98     18.52 o 
  -8  11   5      365.01      387.86     19.52 o 
  -7  11   5      542.24      511.51     21.97 o 
  -6  11   5       71.44       88.18     11.11 o 
  -5  11   5       70.91       93.79     14.44 o 
  -4  11   5      121.48      112.87      8.78 o 
  -3  11   5       77.04       74.81      9.62 o 
  -2  11   5       93.20       82.64     10.04 o 
  -1  11   5      299.68      294.87     15.43 o 
   0  11   5      779.35      779.75     21.71 o 
   1  11   5      258.99      242.64     15.21 o 
   2  11   5      158.37      161.83     13.20 o 
   3  11   5      515.44      501.51     15.04 o 
   4  11   5      176.62      151.48     13.06 o 
  -5  12   5        0.02       -8.55      8.55 o 
  -4  12   5       69.51       58.41     15.03 o 
  -3  12   5        1.02       -1.10      9.96 o 
  -2  12   5       10.34        7.08      6.76 o 
  -1  12   5        0.31        5.26      6.82 o 
   0  12   5        2.15       15.48      6.07 o 
   1  12   5       33.34       43.76      9.34 o 
 -17   0   6      306.53      254.16     24.11 o 
 -16   0   6       12.85       34.91     12.74 o 
 -15   0   6        4.97       -4.19      8.15 o 
 -14   0   6      811.90      757.55     35.22 o 
 -13   0   6      141.39      147.45     25.48 o 
 -12   0   6      314.32      282.45     12.81 o 
 -11   0   6     1340.32     1301.33     30.06 o 
 -10   0   6     1323.64     1293.82     34.12 o 
  -9   0   6       52.43       50.02      6.74 o 
  -8   0   6       24.65       21.88      6.44 o 
  -7   0   6      227.59      240.64     10.37 o 
  -6   0   6       40.63       26.03      3.64 o 
  -5   0   6      187.20      180.52      7.12 o 
  -4   0   6     4759.80     4737.84     64.56 o 
  -3   0   6     3598.99     3704.04     52.02 o 
  -2   0   6      941.05      868.63     16.97 o 
  -1   0   6      467.61      465.86     17.73 o 
   0   0   6      860.45      827.38     19.80 o 
   1   0   6      480.46      505.43     12.42 o 
   2   0   6      513.02      464.77     12.09 o 
   3   0   6     1138.13     1106.39     21.29 o 
   4   0   6      239.09      226.61      8.83 o 
   5   0   6      627.94      619.28     16.13 o 
   6   0   6       10.78        7.46      3.62 o 
   7   0   6       59.93       61.67      7.81 o 
   8   0   6     1357.42     1311.23     38.97 o 
   9   0   6     1836.50     1862.32     43.29 o 
  10   0   6      369.31      389.95     17.95 o 
  11   0   6      128.36      153.13     19.26 o 
 -17   1   6       32.84       19.59      8.59 o 
 -16   1   6        0.41       -4.34      6.38 o 
 -15   1   6       69.74       57.20      9.19 o 
 -14   1   6       37.02       30.55      9.89 o 
 -13   1   6       10.09        9.65      7.81 o 
 -12   1   6        9.14       11.77      3.54 o 
 -11   1   6       82.70       72.65      5.18 o 
 -10   1   6      121.84      121.77      5.99 o 
  -9   1   6       85.34       84.01      5.03 o 
  -8   1   6       79.37       84.14      4.96 o 
  -7   1   6       25.30       28.12      2.96 o 
  -6   1   6        3.96        3.92      1.93 o 
  -5   1   6       95.58      110.47      4.00 o 
  -4   1   6      318.59      367.43      7.09 o 
  -3   1   6      146.15      135.36      6.69 o 
  -2   1   6       25.90       31.49      2.68 o 
  -1   1   6        6.22        2.64      1.88 o 
   0   1   6        0.00       -1.68      1.68 o 
   1   1   6       28.09       39.80      3.12 o 
   2   1   6      684.67      704.61     11.28 o 
   3   1   6      222.78      251.99      6.46 o 
   4   1   6       28.11       27.85      3.00 o 
   5   1   6        5.72       11.32      2.98 o 
   6   1   6       78.62       79.11      5.10 o 
   7   1   6        7.35        6.06      3.18 o 
   8   1   6      217.37      214.35      7.91 o 
   9   1   6        1.96        7.71      4.21 o 
  10   1   6       55.98       44.77      8.24 o 
  11   1   6        0.13        5.25      5.50 o 
 -17   2   6      367.83      415.67     29.62 o 
 -16   2   6       21.42       30.32      8.44 o 
 -15   2   6       97.95       90.60      8.21 o 
 -14   2   6      122.98      143.10      9.07 o 
 -13   2   6      142.60      144.70      8.73 o 
 -12   2   6       33.17       31.84      5.14 o 
 -11   2   6      443.81      431.20     13.18 o 
 -10   2   6     2833.41     2812.04     37.33 o 
  -9   2   6     3108.61     3011.27     39.08 o 
  -8   2   6      121.29      116.36      5.00 o 
  -7   2   6      646.37      641.41     11.19 o 
  -6   2   6      224.46      198.99      8.39 o 
  -5   2   6      859.15      822.45     13.25 o 
  -4   2   6     1117.41     1134.65     15.92 o 
  -3   2   6      264.63      213.83      5.46 o 
  -2   2   6      789.82      789.66     11.37 o 
  -1   2   6      469.79      424.21      7.80 o 
   0   2   6      276.93      275.10      6.32 o 
   1   2   6      949.18      886.08     12.58 o 
   2   2   6     1204.17     1185.39     17.61 o 
   3   2   6     1019.39      994.73     15.98 o 
   4   2   6      756.75      733.70     13.44 o 
   5   2   6      446.18      442.32     11.28 o 
   6   2   6      583.69      582.92     17.25 o 
   7   2   6       50.68       52.01      4.70 o 
   8   2   6      108.27      118.82     10.45 o 
   9   2   6      443.71      442.24     13.20 o 
  10   2   6      160.35      180.06      9.19 o 
  11   2   6       84.84       96.07      9.38 o 
 -16   3   6      131.53      131.53      9.73 o 
 -15   3   6        8.61        5.44      5.11 o 
 -14   3   6       75.34       78.50     13.14 o 
 -13   3   6        0.10        1.73      5.31 o 
 -12   3   6       95.10       89.12      7.18 o 
 -11   3   6       78.65       87.90      7.08 o 
 -10   3   6      385.95      416.75     12.97 o 
  -9   3   6       51.45       56.02      4.54 o 
  -8   3   6        1.96        2.07      2.41 o 
  -7   3   6       37.25       41.85      3.57 o 
  -6   3   6        4.05        4.71      2.30 o 
  -5   3   6       60.24       66.70      4.74 o 
  -4   3   6      131.68      153.23      4.81 o 
  -3   3   6      172.61      175.41      5.18 o 
  -2   3   6       90.60       91.08      4.33 o 
  -1   3   6        0.17        0.31      1.88 o 
   0   3   6        7.83        3.70      2.40 o 
   1   3   6       14.16       12.46      2.86 o 
   2   3   6       44.79       49.28      4.02 o 
   3   3   6       76.59       77.23      4.75 o 
   4   3   6        1.76        3.01      3.19 o 
   5   3   6       61.34       59.55      4.61 o 
   6   3   6        0.17       -2.46      2.46 o 
   7   3   6        3.13        0.74      3.06 o 
   8   3   6       37.02       36.49      5.28 o 
   9   3   6        0.27       -3.59      3.59 o 
  10   3   6        2.42        3.79      4.35 o 
  11   3   6        0.04       -0.40      5.15 o 
 -16   4   6      360.97      384.54     15.37 o 
 -15   4   6      409.28      477.22     22.58 o 
 -14   4   6      921.51      918.18     22.53 o 
 -13   4   6      342.23      348.08     13.13 o 
 -12   4   6       39.49       48.91     11.51 o 
 -11   4   6      200.34      178.60      9.32 o 
 -10   4   6     2064.24     2016.57     34.97 o 
  -9   4   6      660.16      642.68     13.92 o 
  -8   4   6      162.06      152.91      5.82 o 
  -7   4   6      200.62      214.01      8.30 o 
  -6   4   6      532.52      525.31     10.23 o 
  -5   4   6      216.75      227.65      6.74 o 
  -4   4   6     1723.82     1658.41     19.54 o 
  -3   4   6     2078.11     2046.17     22.96 o 
  -2   4   6      622.21      564.09     10.76 o 
  -1   4   6      494.05      479.15      9.95 o 
   0   4   6     1062.32     1027.90     16.03 o 
   1   4   6      497.24      510.49     16.34 o 
   2   4   6       38.80       36.55      3.72 o 
   3   4   6      315.06      324.66      8.75 o 
   4   4   6      321.17      335.53     10.67 o 
   5   4   6      435.68      417.70     11.72 o 
   6   4   6      185.26      204.02      8.74 o 
   7   4   6      205.51      217.09      9.29 o 
   8   4   6       61.93       73.94      6.51 o 
   9   4   6      295.18      291.60     15.89 o 
  10   4   6      218.07      229.01     10.58 o 
 -15   5   6       60.04       67.37      8.10 o 
 -14   5   6      321.84      329.13     13.63 o 
 -13   5   6       73.30       77.27      7.54 o 
 -12   5   6        0.09       -2.20      4.92 o 
 -11   5   6        4.65        6.98      4.38 o 
 -10   5   6        0.42        0.78      4.60 o 
  -9   5   6       70.17       75.42      5.55 o 
  -8   5   6        0.38       -0.42      2.86 o 
  -7   5   6       41.92       42.47      4.54 o 
  -6   5   6        8.06       12.04      2.88 o 
  -5   5   6       10.54        9.36      3.08 o 
  -4   5   6      625.23      616.59     13.83 o 
  -3   5   6     1228.85     1199.39     17.63 o 
  -2   5   6        4.18        1.44      2.47 o 
  -1   5   6        7.74        6.49      2.70 o 
   0   5   6      173.05      183.99      6.53 o 
   1   5   6      191.05      200.42      6.99 o 
   2   5   6       49.12       56.87      5.93 o 
   3   5   6        0.01        1.28      2.72 o 
   4   5   6       17.63       19.33      3.50 o 
   5   5   6       18.29        8.87      4.05 o 
   6   5   6       61.48       46.50      5.38 o 
   7   5   6       56.90       50.59      5.83 o 
   8   5   6        0.38        4.76      4.16 o 
   9   5   6       40.48       47.22      7.35 o 
  10   5   6       13.80       11.92      5.01 o 
 -15   6   6       18.62       16.33      8.91 o 
 -14   6   6       36.31       35.01      6.66 o 
 -13   6   6      403.70      387.13     14.31 o 
 -12   6   6       62.04       52.59      8.48 o 
 -11   6   6      605.14      581.75     16.71 o 
 -10   6   6      237.78      254.02     13.08 o 
  -9   6   6      139.75      164.08      8.84 o 
  -8   6   6      307.05      326.22     10.06 o 
  -7   6   6      332.24      342.59     11.57 o 
  -6   6   6      307.13      311.74     13.70 o 
  -5   6   6      314.37      298.59      9.04 o 
  -4   6   6      578.06      569.78     12.67 o 
  -3   6   6     1642.77     1594.20     25.16 o 
  -2   6   6      203.42      184.25      6.52 o 
  -1   6   6      177.81      194.81      6.73 o 
   0   6   6      237.37      244.90      7.65 o 
   1   6   6      128.01      134.06      6.98 o 
   2   6   6     1231.84     1214.69     19.06 o 
   3   6   6      519.54      517.31     11.60 o 
   4   6   6      469.09      441.62     12.60 o 
   5   6   6      423.96      426.38     12.84 o 
   6   6   6      102.75      112.16      8.47 o 
   7   6   6       85.66       86.37      7.11 o 
   8   6   6      457.33      445.28     14.02 o 
   9   6   6      450.40      460.70     20.66 o 
 -14   7   6        0.77       -1.60      5.63 o 
 -13   7   6      127.36      133.01      9.66 o 
 -12   7   6       45.36       47.67      7.64 o 
 -11   7   6        1.30       -0.23      4.17 o 
 -10   7   6       31.58       30.80      6.85 o 
  -9   7   6      143.28      138.36      7.40 o 
  -8   7   6       15.02       15.22      4.54 o 
  -7   7   6        2.50        7.92      4.15 o 
  -6   7   6      215.03      222.70     10.23 o 
  -5   7   6       17.36       24.93      5.01 o 
  -4   7   6      131.55      123.33      6.47 o 
  -3   7   6       15.40       11.92      3.42 o 
  -2   7   6       56.90       55.83      4.38 o 
  -1   7   6       14.55       14.20      3.27 o 
   0   7   6      192.02      168.34      7.69 o 
   1   7   6       21.12       15.54      3.46 o 
   2   7   6       55.45       50.62      5.42 o 
   3   7   6        3.01       -3.34      3.34 o 
   4   7   6        4.60        0.65      3.67 o 
   5   7   6       70.52       66.31      7.77 o 
   6   7   6        4.31       -1.08      3.86 o 
   7   7   6       11.00       13.58      5.61 o 
   8   7   6        6.56        2.43      4.60 o 
 -13   8   6      100.04      100.95     11.25 o 
 -12   8   6       15.46       20.76      5.81 o 
 -11   8   6      125.71      132.96      9.25 o 
 -10   8   6      504.16      506.40     23.83 o 
  -9   8   6      109.95      120.73      8.63 o 
  -8   8   6      311.34      287.44     12.03 o 
  -7   8   6      431.63      402.30     13.83 o 
  -6   8   6      327.34      361.06     18.18 o 
  -5   8   6      241.51      266.13     13.34 o 
  -4   8   6      557.28      550.05     16.87 o 
  -3   8   6      170.50      169.53      9.05 o 
  -2   8   6      119.61      112.30      5.76 o 
  -1   8   6      315.75      309.49     16.41 o 
   0   8   6       57.78       68.07      5.06 o 
   1   8   6      164.39      169.16      8.41 o 
   2   8   6      789.12      738.26     17.00 o 
   3   8   6      692.13      651.39     16.17 o 
   4   8   6      184.50      207.65     13.18 o 
   5   8   6      101.05      106.53      8.32 o 
   6   8   6      111.93      113.62      8.34 o 
   7   8   6      143.95      170.01      9.76 o 
 -12   9   6        2.32        9.83     10.36 o 
 -11   9   6       10.49       16.26      7.85 o 
 -10   9   6      165.09      185.29     10.76 o 
  -9   9   6      154.89      183.04     10.51 o 
  -8   9   6        8.67        2.33      4.74 o 
  -7   9   6       28.98       31.41      5.94 o 
  -6   9   6        7.64        4.01      4.54 o 
  -5   9   6        0.18        0.18      4.17 o 
  -4   9   6       25.99       21.80      5.29 o 
  -3   9   6       12.44       10.82      4.58 o 
  -2   9   6      107.35       92.29      6.47 o 
  -1   9   6       47.21       49.37      5.46 o 
   0   9   6       50.49       47.67      5.58 o 
   1   9   6        3.95        7.08      3.99 o 
   2   9   6        4.60        4.35      3.99 o 
   3   9   6       52.24       61.85      6.59 o 
   4   9   6       15.70       14.46      4.78 o 
   5   9   6       11.83       12.53      5.08 o 
   6   9   6       20.23       13.20      5.07 o 
 -10  10   6       96.25       98.99     12.13 o 
  -9  10   6      101.09      104.86     11.92 o 
  -8  10   6      209.25      233.68     11.97 o 
  -7  10   6      239.95      249.70     15.54 o 
  -6  10   6      121.59      151.80      9.98 o 
  -5  10   6      166.97      197.68     10.80 o 
  -4  10   6      377.24      365.68     13.95 o 
  -3  10   6      642.93      657.79     20.25 o 
  -2  10   6      192.82      175.88     12.85 o 
  -1  10   6      267.11      323.47     13.64 o 
   0  10   6      198.67      201.64     11.38 o 
   1  10   6       22.56       25.62      5.26 o 
   2  10   6       76.91       70.59      6.84 o 
   3  10   6       18.10       11.14      4.72 o 
   4  10   6       32.50       42.63      6.44 o 
  -7  11   6        1.45       14.19      7.62 o 
  -6  11   6       50.28       60.84      9.80 o 
  -5  11   6        1.02        1.07      5.00 o 
  -4  11   6       47.87       55.47      9.50 o 
  -3  11   6       92.33       97.71     11.11 o 
  -2  11   6       38.85       44.11      9.08 o 
  -1  11   6       35.31       54.93      9.64 o 
   0  11   6        7.02       -3.38      4.75 o 
   1  11   6       15.66       16.66      6.49 o 
 -16   1   7      152.33      131.94     13.38 o 
 -15   1   7      209.92      223.84     15.05 o 
 -14   1   7      261.16      250.96     11.61 o 
 -13   1   7      428.64      424.94     14.36 o 
 -12   1   7      277.13      278.63      9.39 o 
 -11   1   7      321.53      321.77      9.88 o 
 -10   1   7      554.17      558.91     12.81 o 
  -9   1   7      165.15      178.60     10.03 o 
  -8   1   7      427.52      428.14     10.64 o 
  -7   1   7      828.15      802.75     15.33 o 
  -6   1   7      740.62      736.45     12.64 o 
  -5   1   7     1656.86     1619.83     20.61 o 
  -4   1   7     1063.71     1032.34     14.19 o 
  -3   1   7      370.83      332.14     12.43 o 
  -2   1   7      440.80      432.47      8.36 o 
  -1   1   7      763.33      756.47     12.41 o 
   0   1   7      293.75      278.78      6.87 o 
   1   1   7       85.93       88.61      4.86 o 
   2   1   7     1258.98     1273.37     17.20 o 
   3   1   7     1487.17     1497.54     21.83 o 
   4   1   7      590.81      606.14     12.61 o 
   5   1   7      628.36      634.51     13.25 o 
   6   1   7      190.75      208.33      7.88 o 
   7   1   7       16.41       16.24      4.39 o 
   8   1   7       45.86       61.69      7.41 o 
   9   1   7      278.19      272.44     11.32 o 
 -16   2   7       93.71       70.94     11.22 o 
 -15   2   7      121.31      122.21      9.25 o 
 -14   2   7        0.01       -3.90      4.17 o 
 -13   2   7       14.04       14.53      5.09 o 
 -12   2   7        7.70       16.33      5.47 o 
 -11   2   7        8.56        8.07      4.44 o 
 -10   2   7      227.63      207.17      7.93 o 
  -9   2   7      369.27      341.37      9.69 o 
  -8   2   7       59.22       63.27      4.76 o 
  -7   2   7        0.77       -0.67      2.46 o 
  -6   2   7       72.72       78.11      4.54 o 
  -5   2   7       19.24       20.51      2.78 o 
  -4   2   7       24.68       27.72      4.00 o 
  -3   2   7       42.21       39.71      3.21 o 
  -2   2   7      112.89      110.89      5.26 o 
  -1   2   7        7.73        2.44      2.87 o 
   0   2   7        0.67        2.94      2.85 o 
   1   2   7        1.39       -0.71      2.50 o 
   2   2   7        0.97        2.05      2.59 o 
   3   2   7       27.90       24.50      3.69 o 
   4   2   7      102.04      105.73      5.76 o 
   5   2   7       34.82       40.45      4.36 o 
   6   2   7       69.53       77.94      6.51 o 
   7   2   7        8.08        4.89      3.53 o 
   8   2   7      180.37      194.08      9.46 o 
   9   2   7      111.97      106.25     11.65 o 
 -16   3   7      138.70      146.99     10.54 o 
 -15   3   7       84.80       93.88      9.90 o 
 -14   3   7       79.47       83.24      8.04 o 
 -13   3   7      513.47      522.00     16.32 o 
 -12   3   7      337.91      359.03     13.27 o 
 -11   3   7      386.59      387.27     13.39 o 
 -10   3   7      236.21      239.27     10.43 o 
  -9   3   7      103.46      100.27      6.49 o 
  -8   3   7      614.97      589.43     11.46 o 
  -7   3   7      373.67      359.92      8.75 o 
  -6   3   7      768.21      754.28     23.09 o 
  -5   3   7     1825.55     1818.12     26.36 o 
  -4   3   7        7.64        5.30      2.41 o 
  -3   3   7      157.56      159.26      5.50 o 
  -2   3   7      248.99      242.58      7.35 o 
  -1   3   7      910.69      874.12     14.78 o 
   0   3   7      770.48      781.53     14.03 o 
   1   3   7       32.47       35.24      3.83 o 
   2   3   7      182.59      181.22      7.23 o 
   3   3   7      381.46      368.85      9.61 o 
   4   3   7      308.78      311.01      9.08 o 
   5   3   7      403.89      393.06     13.58 o 
   6   3   7        7.64       11.65      3.51 o 
   7   3   7        1.74        1.53      3.93 o 
   8   3   7      231.57      255.32     18.23 o 
   9   3   7       57.20       51.49      6.64 o 
 -15   4   7        6.37        5.83      5.18 o 
 -14   4   7        1.63       -1.22      4.75 o 
 -13   4   7        0.45       -4.31      4.31 o 
 -12   4   7       11.80       12.80      6.08 o 
 -11   4   7      163.97      155.65      9.02 o 
 -10   4   7      436.45      430.20     13.93 o 
  -9   4   7      540.91      504.15     18.08 o 
  -8   4   7        4.43        5.93      2.88 o 
  -7   4   7       39.28       34.28      3.70 o 
  -6   4   7       15.45       18.69      3.22 o 
  -5   4   7       75.35       75.34      4.60 o 
  -4   4   7      134.34      137.88      5.71 o 
  -3   4   7      869.09      833.87     14.20 o 
  -2   4   7       21.71       20.93      3.42 o 
  -1   4   7        1.58       -1.04      2.54 o 
   0   4   7       82.57       78.81      6.43 o 
   1   4   7      649.12      635.77     12.70 o 
   2   4   7       56.78       54.02      4.62 o 
   3   4   7        8.23       10.80      3.24 o 
   4   4   7       69.96       70.62      5.20 o 
   5   4   7        0.11        1.94      2.68 o 
   6   4   7       41.69       39.59      6.79 o 
   7   4   7      120.73      124.23      8.03 o 
   8   4   7       34.12       33.01      6.36 o 
   9   4   7        0.41       -2.58      4.56 o 
 -15   5   7      332.90      351.06     18.21 o 
 -14   5   7      568.87      519.78     17.42 o 
 -13   5   7       94.69      101.05      8.65 o 
 -12   5   7      530.65      516.14     17.66 o 
 -11   5   7      389.32      376.35     13.50 o 
 -10   5   7       11.19       16.83      5.13 o 
  -9   5   7      145.73      138.60      7.36 o 
  -8   5   7      299.34      305.14      9.93 o 
  -7   5   7      393.48      392.68     10.98 o 
  -6   5   7      511.09      518.87     12.38 o 
  -5   5   7      731.83      720.03     14.91 o 
  -4   5   7      696.29      658.59     14.26 o 
  -3   5   7       80.75       86.07      4.97 o 
  -2   5   7      623.90      622.34     12.29 o 
  -1   5   7     1212.66     1208.66     23.82 o 
   0   5   7       16.99       12.25      3.18 o 
   1   5   7      284.22      287.91      8.64 o 
   2   5   7      501.68      537.33     12.05 o 
   3   5   7      146.51      153.16      6.84 o 
   4   5   7      252.89      274.59      8.99 o 
   5   5   7      374.72      402.60     12.72 o 
   6   5   7      291.79      307.98     12.50 o 
   7   5   7       67.47       74.60      7.13 o 
   8   5   7       23.03       26.63      5.78 o 
 -14   6   7      124.27      118.64      9.53 o 
 -13   6   7       17.21       12.56      5.61 o 
 -12   6   7        1.47       -0.26      4.58 o 
 -11   6   7       38.61       25.93      5.65 o 
 -10   6   7        2.85        7.20      4.67 o 
  -9   6   7       39.60       33.30      4.94 o 
  -8   6   7       11.55        8.66      7.69 o 
  -7   6   7        0.08        2.79      3.92 o 
  -6   6   7       25.42       33.50      6.89 o 
  -5   6   7       20.80       21.40      4.06 o 
  -4   6   7       15.24       11.16      4.52 o 
  -3   6   7       45.38       41.55      4.16 o 
  -2   6   7        2.12        3.29      2.81 o 
  -1   6   7        3.45        4.74      2.98 o 
   0   6   7      322.98      332.06      9.31 o 
   1   6   7      133.94      129.20      6.38 o 
   2   6   7      143.53      147.24     11.41 o 
   3   6   7      301.04      285.82     10.60 o 
   4   6   7       44.52       58.46     10.08 o 
   5   6   7        0.29       -0.23      3.96 o 
   6   6   7        9.59        6.93      6.24 o 
   7   6   7       19.08        9.01      4.84 o 
 -13   7   7      241.32      248.06     14.45 o 
 -12   7   7       66.66       86.08      8.35 o 
 -11   7   7      313.32      359.56     16.97 o 
 -10   7   7      420.21      446.63     15.39 o 
  -9   7   7      638.11      691.76     19.12 o 
  -8   7   7      400.30      400.74     14.26 o 
  -7   7   7      336.10      361.12     13.47 o 
  -6   7   7      167.85      188.55      9.84 o 
  -5   7   7       92.25      110.37      8.09 o 
  -4   7   7      612.10      612.70     23.17 o 
  -3   7   7      552.13      550.35     13.64 o 
  -2   7   7      533.67      507.92     11.67 o 
  -1   7   7      416.92      429.02     14.08 o 
   0   7   7      183.53      202.06     14.07 o 
   1   7   7      242.42      254.32      9.95 o 
   2   7   7      347.64      343.70     11.63 o 
   3   7   7      272.22      294.59     11.81 o 
   4   7   7      438.52      437.78     22.70 o 
   5   7   7      285.66      276.68     11.55 o 
   6   7   7      342.86      357.76     13.16 o 
 -12   8   7        2.82        8.05      6.21 o 
 -11   8   7       22.62       32.20     11.73 o 
 -10   8   7       11.47        9.12      5.11 o 
  -9   8   7        2.38        7.52      4.97 o 
  -8   8   7        2.12       10.29      4.92 o 
  -7   8   7       35.69       30.49      6.67 o 
  -6   8   7       56.03       40.52      6.85 o 
  -5   8   7        4.49        1.17      4.37 o 
  -4   8   7      267.55      254.34     11.48 o 
  -3   8   7      310.74      297.31     16.06 o 
  -2   8   7      110.75      111.96      6.96 o 
  -1   8   7       73.21       58.09      5.14 o 
   0   8   7        1.77        3.93      3.69 o 
   1   8   7      200.95      199.33     18.99 o 
   2   8   7      150.42      145.44     13.27 o 
   3   8   7        5.57        6.13      4.41 o 
   4   8   7       17.38       14.00      5.10 o 
   5   8   7        8.74        5.42      4.84 o 
 -10   9   7       53.09       50.51      7.55 o 
  -9   9   7       46.75       67.39      7.83 o 
  -8   9   7      199.88      190.47     11.07 o 
  -7   9   7      102.82       97.46      8.59 o 
  -6   9   7       31.56       26.02      5.97 o 
  -5   9   7      120.51      133.33     12.77 o 
  -4   9   7      173.13      172.45     10.24 o 
  -3   9   7       40.71       49.04      6.79 o 
  -2   9   7      222.34      223.71     11.15 o 
  -1   9   7      955.91      989.53     20.72 o 
   0   9   7      261.57      261.46     10.65 o 
   1   9   7       20.44       28.99      5.47 o 
   2   9   7       17.45       24.79      5.81 o 
   3   9   7       51.08       53.28      6.83 o 
   4   9   7        3.57        1.39      4.37 o 
  -8  10   7       48.86       37.71      7.16 o 
  -7  10   7        1.00       -0.85      5.14 o 
  -6  10   7       19.32       15.31      5.98 o 
  -5  10   7      105.23      117.01      9.39 o 
  -4  10   7        6.01       -1.78      4.89 o 
  -3  10   7       13.96        6.17      6.90 o 
  -2  10   7       25.04       18.44      7.45 o 
  -1  10   7        0.10        5.53      6.81 o 
   0  10   7        1.32       10.25      5.60 o 
   1  10   7       10.87       11.72      5.00 o 
 -15   0   8      527.41      558.40     33.28 o 
 -14   0   8      288.09      276.47     22.92 o 
 -13   0   8      188.69      182.34     12.01 o 
 -12   0   8      357.00      351.23     15.40 o 
 -11   0   8      778.62      780.84     23.35 o 
 -10   0   8     1299.17     1224.02     30.30 o 
  -9   0   8      499.35      496.32     17.66 o 
  -8   0   8      356.52      333.92     21.47 o 
  -7   0   8      154.36      154.25      9.79 o 
  -6   0   8     1304.84     1317.39     30.58 o 
  -5   0   8     1413.92     1401.51     25.94 o 
  -4   0   8      233.00      228.10     13.27 o 
  -3   0   8      785.34      785.25     17.73 o 
  -2   0   8      775.99      745.64     17.33 o 
  -1   0   8      195.60      189.68     14.48 o 
   0   0   8      264.11      258.86     10.08 o 
   1   0   8     1313.87     1339.66     26.18 o 
   2   0   8      714.94      757.60     24.29 o 
   3   0   8      560.54      582.16     20.97 o 
   4   0   8      582.30      615.09     38.59 o 
   5   0   8      420.09      468.68     19.44 o 
   6   0   8       91.32      121.69     11.35 o 
   7   0   8      246.30      252.48     15.88 o 
   8   0   8      102.53      116.27     12.21 o 
 -15   1   8       81.67      103.64     11.77 o 
 -14   1   8        0.02       -3.47      4.79 o 
 -13   1   8        1.95        6.83      4.77 o 
 -12   1   8        2.01        0.49      3.43 o 
 -11   1   8       76.68       79.25      5.90 o 
 -10   1   8       74.37       72.83      5.73 o 
  -9   1   8       18.98       12.07      3.67 o 
  -8   1   8       80.81       76.25      5.45 o 
  -7   1   8        3.31        0.19      2.91 o 
  -6   1   8       82.71       85.07      4.82 o 
  -5   1   8       11.99       14.36      2.77 o 
  -4   1   8      121.11      130.18      5.20 o 
  -3   1   8      126.21      134.90      5.83 o 
  -2   1   8        2.47        5.41      2.40 o 
  -1   1   8        9.63        9.87      2.64 o 
   0   1   8      129.49      127.53      5.24 o 
   1   1   8        0.38        1.59      2.84 o 
   2   1   8       13.06       10.07      3.37 o 
   3   1   8        5.06        4.37      3.14 o 
   4   1   8        4.93        7.56      3.51 o 
   5   1   8        1.48        0.00      3.61 o 
   6   1   8       58.73       56.44      6.44 o 
   7   1   8        0.05       -3.05      4.07 o 
   8   1   8        1.90       -2.16      4.39 o 
 -15   2   8      342.25      381.28     15.17 o 
 -14   2   8      173.61      173.28     14.71 o 
 -13   2   8       65.81       70.73      8.70 o 
 -12   2   8      498.71      485.80     15.65 o 
 -11   2   8     1497.46     1425.10     36.47 o 
 -10   2   8        6.54        6.02      4.71 o 
  -9   2   8       19.56        8.70      3.56 o 
  -8   2   8      124.63      124.42     10.76 o 
  -7   2   8      221.26      218.24      8.10 o 
  -6   2   8      504.25      513.63     10.89 o 
  -5   2   8      820.03      810.49     16.02 o 
  -4   2   8     1459.16     1451.92     20.63 o 
  -3   2   8      791.50      739.06     12.14 o 
  -2   2   8       84.12       82.76      5.01 o 
  -1   2   8      184.06      192.24     10.02 o 
   0   2   8      112.26      111.34      7.54 o 
   1   2   8       43.65       46.36      4.44 o 
   2   2   8      276.51      273.91      8.80 o 
   3   2   8      109.95      114.31      6.27 o 
   4   2   8      526.45      538.22     12.66 o 
   5   2   8       32.46       33.49      4.53 o 
   6   2   8       18.98       15.81      4.37 o 
   7   2   8      523.40      534.60     15.48 o 
 -15   3   8        2.72       -4.56      4.90 o 
 -14   3   8        8.09        4.83      5.22 o 
 -13   3   8        3.62        7.10      4.87 o 
 -12   3   8      127.91      135.06      9.05 o 
 -11   3   8       47.67       44.29      6.40 o 
 -10   3   8      110.50      113.12      8.14 o 
  -9   3   8        1.77       -1.73      2.95 o 
  -8   3   8       46.87       45.01      4.81 o 
  -7   3   8        5.49        3.35      3.04 o 
  -6   3   8       16.51       18.09      3.35 o 
  -5   3   8        3.32        4.60      2.68 o 
  -4   3   8       14.92       12.63      3.21 o 
  -3   3   8       15.42       13.28      3.22 o 
  -2   3   8      138.04      139.08      8.02 o 
  -1   3   8       88.70       86.96      5.28 o 
   0   3   8      147.39      135.69     11.40 o 
   1   3   8       14.01       12.42      3.32 o 
   2   3   8        6.85        5.75      3.12 o 
   3   3   8      101.93       97.97      6.13 o 
   4   3   8       18.87       12.42      3.74 o 
   5   3   8        0.16        0.41      3.50 o 
   6   3   8       57.56       65.21      5.83 o 
   7   3   8        0.86        2.16      4.33 o 
 -14   4   8      104.52      116.17      9.46 o 
 -13   4   8       44.48       47.24      7.06 o 
 -12   4   8      597.70      570.13     22.31 o 
 -11   4   8      802.59      819.72     20.98 o 
 -10   4   8      157.74      193.66     10.30 o 
  -9   4   8        7.45       -3.06      4.72 o 
  -8   4   8       98.46      104.81     16.83 o 
  -7   4   8      168.52      185.83      6.97 o 
  -6   4   8      265.98      263.50      9.20 o 
  -5   4   8      490.79      484.90     12.45 o 
  -4   4   8      276.92      282.94     15.10 o 
  -3   4   8       85.19       95.46      5.47 o 
  -2   4   8       95.13       97.72      5.50 o 
  -1   4   8       95.42      101.36      5.70 o 
   0   4   8       20.38       22.37      4.89 o 
   1   4   8      457.06      465.32     11.52 o 
   2   4   8      537.79      531.71     12.40 o 
   3   4   8      351.98      360.99     10.52 o 
   4   4   8      106.26      121.53      6.82 o 
   5   4   8       39.13       47.05      6.11 o 
   6   4   8       20.82       15.55      5.08 o 
   7   4   8       62.39       64.60      7.35 o 
 -14   5   8       20.38       25.37      6.65 o 
 -13   5   8       21.05       20.78      6.31 o 
 -12   5   8        0.26       -3.02      4.33 o 
 -11   5   8       23.26       27.42      5.97 o 
 -10   5   8       78.78       84.24      7.70 o 
  -9   5   8        2.90        4.99      4.03 o 
  -8   5   8       52.76       44.07      6.23 o 
  -7   5   8        1.35        6.72      3.67 o 
  -6   5   8       43.79       33.30      5.90 o 
  -5   5   8      503.49      472.74     15.12 o 
  -4   5   8      145.98      144.22      7.42 o 
  -3   5   8      305.45      269.50      8.49 o 
  -2   5   8       62.42       54.95      4.70 o 
  -1   5   8      158.69      156.89      6.84 o 
   0   5   8      115.30      109.26      6.48 o 
   1   5   8       36.60       27.19      4.32 o 
   2   5   8       10.61       13.81      3.84 o 
   3   5   8        2.89        0.52      3.44 o 
   4   5   8       27.17       18.72      5.04 o 
   5   5   8        0.08        2.86      4.29 o 
   6   5   8       30.65       26.15      6.56 o 
 -13   6   8        9.02       12.97      6.08 o 
 -12   6   8       60.03       66.95      7.86 o 
 -11   6   8      389.07      386.97     18.26 o 
 -10   6   8      607.54      612.96     22.36 o 
  -9   6   8      371.25      392.93     18.93 o 
  -8   6   8      332.54      341.56     13.32 o 
  -7   6   8      414.28      418.65     14.64 o 
  -6   6   8      157.25      168.33     11.77 o 
  -5   6   8      917.07      871.42     30.39 o 
  -4   6   8      581.71      583.36     20.60 o 
  -3   6   8      186.04      200.04      8.63 o 
  -2   6   8      521.53      515.37     12.08 o 
  -1   6   8      110.28      115.86      6.33 o 
   0   6   8      338.61      344.96     10.08 o 
   1   6   8      408.20      411.32     18.21 o 
   2   6   8      267.49      279.24      9.54 o 
   3   6   8      265.39      269.44     13.18 o 
   4   6   8      177.55      198.76     10.10 o 
   5   6   8      187.38      196.05     10.40 o 
 -12   7   8       13.26        9.19      7.01 o 
 -11   7   8       64.86       70.35      9.97 o 
 -10   7   8       28.75       27.17      7.68 o 
  -9   7   8        3.37        0.49      4.61 o 
  -8   7   8        3.62        4.18      5.03 o 
  -7   7   8       19.76       18.99      5.36 o 
  -6   7   8       26.15       13.86      6.74 o 
  -5   7   8        8.34        5.76      4.68 o 
  -4   7   8       25.87       23.37      4.77 o 
  -3   7   8       44.41       32.48      5.52 o 
  -2   7   8       13.29        9.67      5.57 o 
  -1   7   8       66.46       69.24      6.41 o 
   0   7   8        6.43        3.52      3.54 o 
   1   7   8       21.29       15.95      4.67 o 
   2   7   8        2.24        0.22      4.10 o 
   3   7   8        0.01       -3.90      3.90 o 
   4   7   8       34.44       38.30      6.24 o 
 -10   8   8      132.03      137.99     12.19 o 
  -9   8   8      409.37      442.63     26.43 o 
  -8   8   8      265.93      274.35     13.18 o 
  -7   8   8       57.00       85.36     13.03 o 
  -6   8   8       68.97       81.92     12.54 o 
  -5   8   8      163.47      154.68     10.09 o 
  -4   8   8      296.89      277.68     12.51 o 
  -3   8   8      293.10      316.60     13.24 o 
  -2   8   8      249.72      248.30     10.11 o 
  -1   8   8      173.06      167.54      7.83 o 
   0   8   8      246.49      214.31     10.02 o 
   1   8   8      431.63      419.21     13.73 o 
   2   8   8       51.10       50.18      6.46 o 
  -8   9   8        5.67        8.37      5.95 o 
  -7   9   8       54.67       46.21      7.67 o 
  -6   9   8       43.62       33.53      8.22 o 
  -5   9   8        1.08        3.08      5.04 o 
  -4   9   8        0.05        2.03      4.94 o 
  -3   9   8        3.86       -1.64      4.73 o 
  -2   9   8       56.74       54.91      7.57 o 
  -1   9   8        3.91       -0.55      5.16 o 
   0   9   8        5.49        4.77      7.37 o 
 -14   1   9      297.77      322.59     13.95 o 
 -13   1   9      280.61      300.26     13.23 o 
 -12   1   9      538.07      571.12     17.88 o 
 -11   1   9      283.18      293.43     10.39 o 
 -10   1   9      122.69      128.99      7.38 o 
  -9   1   9      674.90      660.65     21.17 o 
  -8   1   9      418.04      410.76     11.72 o 
  -7   1   9      407.52      411.73     13.59 o 
  -6   1   9      781.83      752.09     15.90 o 
  -5   1   9      151.15      157.88      6.56 o 
  -4   1   9        8.62        7.88      2.79 o 
  -3   1   9      179.08      180.64      9.78 o 
  -2   1   9      855.37      861.33     16.06 o 
  -1   1   9      528.19      547.76     12.30 o 
   0   1   9      196.57      193.70      7.68 o 
   1   1   9      590.24      594.04     19.12 o 
   2   1   9      343.49      350.58     11.45 o 
   3   1   9      146.59      131.76      8.13 o 
   4   1   9      146.25      160.57     11.49 o 
   5   1   9       35.66       48.83     10.76 o 
 -14   2   9        6.08        5.49      5.57 o 
 -13   2   9        0.04        2.36      5.15 o 
 -12   2   9      118.45      113.57      9.01 o 
 -11   2   9        1.51        4.44      3.80 o 
 -10   2   9       73.31       78.99      6.31 o 
  -9   2   9       59.17       65.29      5.77 o 
  -8   2   9        0.01        2.78      3.37 o 
  -7   2   9       16.03       17.37      4.39 o 
  -6   2   9       52.51       61.35      4.76 o 
  -5   2   9        0.30       -0.74      2.73 o 
  -4   2   9       68.75       70.98      5.04 o 
  -3   2   9       87.13       85.65      5.41 o 
  -2   2   9       93.80       84.57      5.59 o 
  -1   2   9        4.36        5.23      3.41 o 
   0   2   9       29.72       38.09      4.51 o 
   1   2   9       18.49       27.77      4.19 o 
   2   2   9        1.69        1.33      3.41 o 
   3   2   9        9.24       12.86      3.93 o 
   4   2   9       25.14       31.26      5.65 o 
   5   2   9       67.69       67.98      7.36 o 
 -13   3   9      193.20      212.68     25.18 o 
 -12   3   9      263.06      280.14     16.85 o 
 -11   3   9        1.89       -2.28      4.50 o 
 -10   3   9       24.41       26.19      7.90 o 
  -9   3   9      129.70      132.66      7.35 o 
  -8   3   9       49.71       56.00      5.56 o 
  -7   3   9      228.05      241.46     10.73 o 
  -6   3   9      171.39      159.82      7.75 o 
  -5   3   9       42.08       59.49      5.68 o 
  -4   3   9      291.51      276.61      9.91 o 
  -3   3   9      775.00      756.73     14.77 o 
  -2   3   9      734.75      720.14     14.49 o 
  -1   3   9        5.60        6.30      3.47 o 
   0   3   9       13.45        6.37      3.45 o 
   1   3   9      267.85      273.29     12.02 o 
   2   3   9      185.37      172.28      7.84 o 
   3   3   9      176.65      193.10      8.40 o 
   4   3   9      103.96      105.64      7.93 o 
   5   3   9       19.32       22.44      4.76 o 
 -13   4   9        0.02       -5.67      7.79 o 
 -12   4   9       55.79       58.16      7.67 o 
 -11   4   9       53.24       44.12     10.43 o 
 -10   4   9      126.43      127.73      9.20 o 
  -9   4   9       80.73       72.81      9.05 o 
  -8   4   9        7.78       12.20      4.66 o 
  -7   4   9        0.01       -0.52      3.37 o 
  -6   4   9       20.88       27.37      4.64 o 
  -5   4   9       70.33       64.81      6.74 o 
  -4   4   9        3.65        3.22      3.42 o 
  -3   4   9        0.00       -3.16      3.34 o 
  -2   4   9       27.71       31.35      4.48 o 
  -1   4   9      111.03      101.87      6.27 o 
   0   4   9        3.61        1.64      3.32 o 
   1   4   9       88.31       79.50     10.57 o 
   2   4   9      112.67      101.90      6.61 o 
   3   4   9       65.97       58.43      5.76 o 
   4   4   9       15.03       10.81      4.26 o 
 -12   5   9      115.72      134.89     10.28 o 
 -11   5   9      183.26      179.98     13.51 o 
 -10   5   9      433.42      455.09     19.53 o 
  -9   5   9      491.15      512.87     20.82 o 
  -8   5   9      284.71      286.85     15.56 o 
  -7   5   9      143.35      147.11      7.88 o 
  -6   5   9      294.98      287.01     10.38 o 
  -5   5   9       31.84       35.75      5.15 o 
  -4   5   9        4.07        0.18      3.43 o 
  -3   5   9      340.07      322.58     11.05 o 
  -2   5   9      169.69      183.46      7.78 o 
  -1   5   9      188.24      188.06      7.99 o 
   0   5   9      336.85      359.72     10.98 o 
   1   5   9      160.44      168.79      8.04 o 
   2   5   9      273.35      303.76     10.38 o 
   3   5   9      375.21      374.39     11.63 o 
 -11   6   9       40.62       21.15      7.48 o 
 -10   6   9        4.18        4.71      6.49 o 
  -9   6   9      156.36      166.24     12.97 o 
  -8   6   9       72.64       78.97      8.21 o 
  -7   6   9       35.35       34.74      6.53 o 
  -6   6   9       66.35       62.82      8.07 o 
  -5   6   9       17.43       16.59      5.10 o 
  -4   6   9      154.46      139.75     10.85 o 
  -3   6   9        9.31        8.25      4.07 o 
  -2   6   9        2.19       -0.57      3.81 o 
  -1   6   9       10.00       19.22      4.24 o 
   0   6   9        1.78       -0.46      3.60 o 
   1   6   9        6.29        8.05      4.11 o 
   2   6   9        0.77       -2.51      4.52 o 
  -9   7   9       95.45      109.74     11.55 o 
  -8   7   9      253.66      235.82     12.29 o 
  -7   7   9      194.92      218.17     12.64 o 
  -6   7   9      639.39      625.14     23.65 o 
  -5   7   9      694.83      677.38     24.54 o 
  -4   7   9       99.82      111.85      7.71 o 
  -3   7   9      211.85      230.88     10.11 o 
  -2   7   9      588.20      606.73     16.05 o 
  -1   7   9      211.48      234.53     10.33 o 
   0   7   9      103.61      109.50      7.11 o 
   1   7   9       39.90       53.19     14.32 o 
  -7   8   9       29.65       30.34      6.68 o 
  -6   8   9        5.29       12.37      7.18 o 
  -5   8   9        0.10       -3.99      4.84 o 
  -4   8   9        3.87        0.50      5.01 o 
  -3   8   9        3.75        9.62      5.72 o 
  -2   8   9       13.08       16.03      5.10 o 
 -12   0  10     1257.77     1265.92     49.37 o 
 -11   0  10       98.22      103.66     10.49 o 
 -10   0  10        3.34       -1.98      5.50 o 
  -9   0  10       76.17       75.21     12.14 o 
  -8   0  10      437.84      489.16     19.01 o 
  -7   0  10      945.01      948.88     27.22 o 
  -6   0  10      169.97      173.94     28.25 o 
  -5   0  10      383.74      401.63     17.35 o 
  -4   0  10      381.15      383.86     18.61 o 
  -3   0  10        7.83       11.23      4.66 o 
  -2   0  10        9.96       17.66      6.26 o 
  -1   0  10      234.85      245.39     16.64 o 
   0   0  10      348.92      337.36     29.29 o 
   1   0  10      272.13      275.92     16.19 o 
   2   0  10      195.95      216.11     14.97 o 
   3   0  10      386.87      415.53     20.16 o 
 -12   1  10        0.17       -1.73      4.09 o 
 -11   1  10      159.93      137.62      8.29 o 
 -10   1  10       25.84       27.08      5.13 o 
  -9   1  10      126.16      122.89      7.53 o 
  -8   1  10       21.39       24.46      4.72 o 
  -7   1  10       18.85       16.90      5.21 o 
  -6   1  10        5.99        3.25      3.64 o 
  -5   1  10       12.25       19.58      4.30 o 
  -4   1  10       68.69       60.43      8.36 o 
  -3   1  10       65.07       66.89      5.40 o 
  -2   1  10        0.68        0.16      3.89 o 
  -1   1  10      319.02      303.60     15.74 o 
   0   1  10      142.75      123.46      8.06 o 
   1   1  10       26.38       34.81      5.89 o 
   2   1  10       26.71       28.51      5.79 o 
   3   1  10        0.95       -1.35      6.32 o 
 -12   2  10       90.26      113.42     11.93 o 
 -11   2  10       12.38        9.30      6.95 o 
 -10   2  10       83.15       89.06      7.64 o 
  -9   2  10       85.95       79.12      6.69 o 
  -8   2  10      168.84      173.37      8.48 o 
  -7   2  10      365.74      386.57     12.02 o 
  -6   2  10      433.12      455.99     15.02 o 
  -5   2  10      264.84      277.77     10.26 o 
  -4   2  10      135.83      144.71      7.86 o 
  -3   2  10      162.30      162.31      8.45 o 
  -2   2  10       67.73       72.58      5.72 o 
  -1   2  10        3.50        2.61      3.65 o 
   0   2  10      470.96      483.42     12.72 o 
   1   2  10      331.61      337.68     10.87 o 
   2   2  10      243.16      261.59     11.46 o 
 -11   3  10       24.23       19.85      5.96 o 
 -10   3  10       15.53       12.74      5.47 o 
  -9   3  10        5.62       -0.53      5.58 o 
  -8   3  10       11.75       22.22      5.53 o 
  -7   3  10        5.14        8.40      4.60 o 
  -6   3  10       26.16       21.83     13.10 o 
  -5   3  10        4.85        0.06      3.75 o 
  -4   3  10        0.56        1.32      4.46 o 
  -3   3  10       30.27       16.99      4.73 o 
  -2   3  10      125.85      110.90      6.74 o 
  -1   3  10       21.03       20.07      5.95 o 
   0   3  10       30.01       15.91      4.27 o 
   1   3  10        6.39        0.65      3.80 o 
   2   3  10        3.20        2.31      4.00 o 
 -10   4  10       56.05       75.28     10.25 o 
  -9   4  10      343.75      353.74     17.87 o 
  -8   4  10      271.82      274.93     17.19 o 
  -7   4  10       97.77       93.26      8.13 o 
  -6   4  10      148.57      149.29      8.29 o 
  -5   4  10      217.38      217.71      9.63 o 
  -4   4  10      139.59      148.05      9.47 o 
  -3   4  10      134.73      134.89      8.10 o 
  -2   4  10       16.78       16.70      4.89 o 
  -1   4  10       92.08      103.79      6.79 o 
   0   4  10      241.93      253.43      9.83 o 
   1   4  10      252.55      252.56      9.83 o 
  -9   5  10        3.67       14.55      9.85 o 
  -8   5  10       15.74       30.33     13.38 o 
  -7   5  10        0.70        1.92      7.82 o 
  -6   5  10      181.52      176.43      9.19 o 
  -5   5  10      223.34      190.00     11.56 o 
  -4   5  10       17.35       17.74      5.11 o 
  -3   5  10        0.02       -2.23      4.00 o 
  -2   5  10        0.29       -1.86      3.82 o 
  -1   5  10       25.28       27.51      4.94 o 
   0   5  10       18.90       11.25      4.44 o 
  -7   6  10      135.72      152.87     13.00 o 
  -6   6  10      337.08      338.11     14.48 o 
  -5   6  10       91.85       94.29     11.81 o 
  -4   6  10      202.17      209.42     12.31 o 
  -3   6  10       92.13      112.23      8.21 o 
  -8   1  11      105.25      114.05      9.56 o 
  -7   1  11      132.30      140.19      9.47 o 
  -6   1  11       47.81       59.84     10.86 o 
  -5   1  11       85.12       91.52      9.98 o 
  -4   1  11      359.98      350.65     15.07 o 
  -3   1  11      557.62      574.72     15.64 o 
  -2   1  11        8.35        8.98      4.81 o 
  -8   2  11       29.09       23.48      6.15 o 
  -7   2  11      129.63      123.27      9.29 o 
  -6   2  11        2.46       -1.94      4.50 o 
  -5   2  11        4.12        1.56      4.60 o 
  -4   2  11        7.20        7.37      4.56 o 
  -3   2  11       27.24       20.48      5.05 o 
  -6   3  11      172.11      177.51     13.31 o 
  -5   3  11       59.61       68.42      7.92 o 
                                                 
